# Supplementary material for: Bipolar investigation of near-surface glacial ice reveals an active microbial ecosystem driven by photosynthesis and chemolithoautotrophy
Source: ISME Commun. 2026 Apr 22;6(1):ycag105. doi: 10.1093/ismeco/ycag105 (PMC13184969; doi:10.1093/ismeco/ycag105)
Supplement: ycag105_Supplementary_material [file ycag105_supplementary_material.zip]

Archive with 2 entries (2 files):
- Supplementary Materials Final Revisions1.docx
- Supplemental File.xlsx
