# Supplementary material for: Bipolar investigation of near-surface glacial ice reveals an active microbial ecosystem driven by photosynthesis and chemolithoautotrophy
Source: ISME Commun. 2026 Apr 22;6(1):ycag105. doi: 10.1093/ismeco/ycag105 (PMC13184969; doi:10.1093/ismeco/ycag105)
Supplement: ycag105_Supplementary_material [file ycag105_supplementary_material.zip › Supplemental File.xlsx]

## Sheet: Supplemental File Contents
Supplemental File Contents
S1	Isolate Characterization
S2	iRep Values
S3	Unique and Shared Taxa between White and Johnsons Glaciers
S4	Metabolic and Cold Adaptation Gene and Transcript Abundances from White Glacier
S5	Metabolic and Cold Adaptation Gene Abundances from Johnsons Glacier
S6	Physicochemical data

## Sheet: Contents
S1	Abundance of Metabolic and Cold Adaptation Genes in the Metagenome, Metatranscriptome and MAGs from White Glacier
S2	Abundance of Metabolic and Cold Adaptation Genes in the Metagenome and MAGs from Johnsons Glacier
S3	Physicochemical data from White and Johnsons Glaciers
S4	In situ replication of MAGs from White and Johnsons Glacier as determined using iRep.
S5	Live/Dead Flow Cytometry Data from White Glacier
S6	Characterization of isolates recovered from White Glacier and Johnsons Glacier englacial ice.
S7	Biolog metabolic activity characterization at -2 degrees celcius of isolates recovered from the near-surface englacial ice of White and Johnsons Glaciers.
S8	Sequencing and Assembly Statistics of White and Johnsons Glacier

## Sheet: S1
Abundance of Metabolic and Cold Adaptation Genes in the Metagenome, Metatranscriptome and MAGs from White Glacier
				Metagenome					MAG1					MAG2					MAG3					MAG4					MAG5					MAG6					MAG7					MAG8					MAG9
Common Name	Marker Gene Name			Counts	Genes Summed	Copies/million genes	Transcripts/million	Transcripts/million Summed	Counts	Genes Summed	Copies/million genes	Transcripts/million	Transcripts/million Summed	Counts	Genes Summed	Copies/million genes	Transcripts/million	Transcripts/million Summed	Counts	Genes Summed	Copies/million genes	Transcripts/million	Transcripts/million Summed	Counts	Genes Summed	Copies/million genes	Transcripts/million	Transcripts/million Summed	Counts	Genes Summed	Copies/million genes	Transcripts/million	Transcripts/million Summed	Counts	Genes Summed	Copies/million genes	Transcripts/million	Transcripts/million Summed	Counts	Genes Summed	Copies/million genes	Transcripts/million	Transcripts/million Summed	Counts	Genes Summed	Copies/million genes	Transcripts/million	Transcripts/million Summed	Counts
NADH Oxidation	NuoF	K00335		136	184	301.737	80.3464	106.27	0	0	0	0	0	0	0	0	0	0	1	1	1.63987	0	0	1	1	1.63987	0.936825	0.936825	3	4	6.5595	0	0	0	0	0	0	0	0	0	0	0	0	1	1	1.63987	4.67465	4.67465	1
		COG1894		48			25.9235		0			0		0			0		0			0		0			0		1			0		0			0		0			0		0			0		0
Sulfide oxidation to sulfur	fccA	K17230		7	152	249.261	0.219728	117.058	0	0	0	0	0	0	0	0	0	0	0	0	0	0	0	0	1	1.63987	0	0	0	0	0	0	0	0	0	0	0	0	0	0	0	0	0	0	1	1.63987	0	0	0
		COG2863		145			116.838		0			0		0			0		0			0		1			0		0			0		0			0		0			0		1			0		2
Sulfide oxidation to sulfur	Sqr	K17218		42	42	68.8747	16.5178	16.5178	0	0	0	0	0	0	0	0	0	0	0	0	0	0	0	0	1	1.63987	0	0	0	0	0	0	0	0	0	0	0	0	0	0	0	0	0	0	0	0	0	0	0
		COG0446		0			0		0			0		0			0		0			0		1			0		0			0		0			0		0			0		0			0		0
Sulfide oxidtion to sulfite	dsrA	K11180		0	1	1.63987	0	462.293	0	0	0	0	0	0	0	0	0	0	0	1	1.63987	0	462.293	0	0	0	0	0	0	0	0	0	0	0	0	0	0	0	0	0	0	0	0	0	0	0	0	0	0
		COG2221		1			462.293		0			0		0			0		1			462.293		0			0		0			0		0			0		0			0		0			0		0
Thiosulfate oxidation	SoxB	K17224		75	75	122.991	18.7886	18.7886	0	0	0	0	0	0	0	0	0	0	0	0	0	0	0	0	1	1.63987	0	0	1	2	3.27975	0.339825	0.339825	0	0	0	0	0	0	0	0	0	0	0	0	0	0	0	0
		COG0737		0			0		0			0		0			0		0			0		1			0		1			0		0			0		0			0		0			0		2
		TIGR04486		0			0		0			0		0			0		0			0		0			0		0			0		0			0		0			0		0			0		0
Ammonia Oxidation	AmoA	K10944		0	0	0	0	0	0	0	0	0	0	0	0	0	0	0	0	0	0	0	0	0	0	0	0	0	0	0	0	0	0	0	0	0	0	0	0	0	0	0	0	0	0	0	0	0	0
Nitrite Oxidation	NxrA	K00370		22	22	36.0772	0.464809	0.464809	0	0	0	0	0	0	0	0	0	0	0	0	0	0	0	0	0	0	0	0	0	0	0	0	0	0	0	0	0	0	0	0	0	0	0	0	0	0	0	0	0
		COG5013		0			0		0			0		0			0		0			0		0			0		0			0		0			0		0			0		0			0		0
		COG5013		0			0		0			0		0			0		0			0		0			0		0			0		0			0		0			0		0			0		0
Iron (ll) oxidation	Cyc2	K20150		0	0	0	0	0	0	0	0	0	0	0	0	0	0	0	0	0	0	0	0	0	0	0	0	0	0	0	0	0	0	0	0	0	0	0	0	0	0	0	0	0	0	0	0	0	0
Hydrogen Oxidation	hydA	K18008		0	0	0	0	0	0	0	0	0	0	0	0	0	0	0	0	0	0	0	0	0	0	0	0	0	0	0	0	0	0	0	0	0	0	0	0	0	0	0	0	0	0	0	0	0	0
Hydrogen Oxidation	hydB	K00437		0	0	0	0	0	0	0	0	0	0	0	0	0	0	0	0	0	0	0	0	0	0	0	0	0	0	0	0	0	0	0	0	0	0	0	0	0	0	0	0	0	0	0	0	0	0
		K05922		0			0		0			0		0			0		0			0		0			0		0			0		0			0		0			0		0			0		0
Anaerobic carbon monoxide oxidation	CooS	K00198		0	0	0	0	0	0	0	0	0	0	0	0	0	0	0	0	0	0	0	0	0	0	0	0	0	0	0	0	0	0	0	0	0	0	0	0	0	0	0	0	0	0	0	0	0	0
		COG1151		0			0		0			0		0			0		0			0		0			0		0			0		0			0		0			0		0			0		0
		TIGR01702		0			0		0			0		0			0		0			0		0			0		0			0		0			0		0			0		0			0		0
Aerobic carbon monoxide oxidation	CoxL	K03520		167	230	377.171	121.407	160.185	0	0	0	0	0	0	0	0	0	0	0	0	0	0	0	0	0	0	0	0	0	2	3.27975	0	0	0	0	0	0	0	0	0	0	0	0	0	0	0	0	0	0
		COG1529		63			38.7777		0			0		0			0		0			0		0			0		2			0		0			0		0			0		0			0		0
Methane Oxidation	PmoA	K10944		0	0	0	0	0	0	0	0	0	0	0	0	0	0	0	0	0	0	0	0	0	0	0	0	0	0	0	0	0	0	0	0	0	0	0	0	0	0	0	0	0	0	0	0	0	0
Methane Oxidation	mmoX	K16157		0	0	0	0	0	0	0	0	0	0	0	0	0	0	0	0	0	0	0	0	0	0	0	0	0	0	0	0	0	0	0	0	0	0	0	0	0	0	0	0	0	0	0	0	0	0
Formate Oxidation	FdhA	K05299		1	21	34.4374	1.84153	9.43349	0	0	0	0	0	0	0	0	0	0	0	0	0	0	0	0	2	3.27975	0	0.408508	0	0	0	0	0	0	0	0	0	0	0	0	0	0	0	0	0	0	0	0	0
		COG3383		20			7.59196		0			0		0			0		0			0		2			0.408508		0			0		0			0		0			0		0			0		0
		TIGR02819		0			0		0			0		0			0		0			0		0			0		0			0		0			0		0			0		0			0		0
Aerobic Respiration (high O2)	CoxA	K02274		207	222	364.052	466.521	503.142	3	3	4.91962	0.706268	0.706268	1	1	1.63987	15.8453	15.8453	1	1	1.63987	4.19673	4.19673	2	2	3.27975	0.795068	0.795068	0	0	0	0	0	2	2	3.27975	24.0089	24.0089	0	0	0	0	0	0	0	0	0	0	1
		COG0843		14			32.6422		0			0		0			0		0			0		0			0		0			0		0			0		0			0		0			0		0
		TIGR02891		1			3.97844		0			0		0			0		0			0		0			0		0			0		0			0		0			0		0			0		0
Aerobic Respiration (high O2)	CyoA	K02297		25	53	86.9133	2.33904	23.4513	0	0	0	0	0	0	0	0	0	0	0	0	0	0	0	0	0	0	0	0	0	0	0	0	0	0	0	0	0	0	0	0	0	0	0	0	0	0	0	0	0
		COG1622		27			21.1122		0			0		0			0		0			0		0			0		0			0		0			0		0			0		0			0		0
		TIGR01433		1			0		0			0		0			0		0			0		0			0		0			0		0			0		0			0		0			0		0
Aerobic Respiration (low O2)	CydA	K00425		120	124	203.344	44.4465	57.4994	0	0	0	0	0	1	1	1.63987	17.4366	17.4366	0	0	0	0	0	1	1	1.63987	0	0	1	1	1.63987	0	0	1	1	1.63987	17.4366	17.4366	0	0	0	0	0	0	0	0	0	0	1
		COG1271		4			13.0529		0			0		0			0		0			0		0			0		0			0		0			0		0			0		0			0		0
Aerobic Respiration (low O2)	CcoN	K00404		68	87	142.669	48.5894	56.3884	0	0	0	0	0	1	1	1.63987	3.06451	3.06451	0	0	0	0	0	0	0	0	0	0	0	0	0	0	0	0	0	0	0	0	0	0	0	0	0	0	0	0	0	0	0
		COG3278		16			3.7981		0			0		0			0		0			0		0			0		0			0		0			0		0			0		0			0		0
		TIGR00780		3			4.00087		0			0		0			0		0			0		0			0		0			0		0			0		0			0		0			0		0
Sulfate Reduction	DsrA	K11180		0	1	1.63987	0	462.293	0	0	0	0	0	0	0	0	0	0	0	1	1.63987	0	462.293	0	0	0	0	0	0	0	0	0	0	0	0	0	0	0	0	0	0	0	0	0	0	0	0	0	0
		COG2221		1			462.293		0			0		0			0		1			462.293		0			0		0			0		0			0		0			0		0			0		0
Sulfate Reduction	AsrA	K16950		0	70	114.791	0	86.4341	0	2	3.27975	0	6.62194	0	0	0	0	0	0	0	0	0	0	0	1	1.63987	0	0	0	1	1.63987	0	0	0	0	0	0	0	0	0	0	0	0	0	0	0	0	0	0
		COG1145		70			86.4341		2			6.62194		0			0		0			0		1			0		1			0		0			0		0			0		0			0		0
		TIGR02910		0			0		0			0		0			0		0			0		0			0		0			0		0			0		0			0		0			0		0
Fumerate Reduction	FrdA	K18556		0	12	19.6785	0	1.85924	0	0	0	0	0	0	0	0	0	0	0	0	0	0	0	0	0	0	0	0	0	0	0	0	0	0	0	0	0	0	0	0	0	0	0	0	0	0	0	0	0
		COG1053		12			1.85924		0			0		0			0		0			0		0			0		0			0		0			0		0			0		0			0		0
Nitrate Reduction	NarG	K00370		22	22	36.0772	0.464809	0.464809	0	0	0	0	0	0	0	0	0	0	0	0	0	0	0	0	0	0	0	0	0	0	0	0	0	0	0	0	0	0	0	0	0	0	0	0	0	0	0	0	0
		COG5013		0			0		0			0		0			0		0			0		0			0		0			0		0			0		0			0		0			0		0
		TIGR01580		0			0		0			0		0			0		0			0		0			0		0			0		0			0		0			0		0			0		0
Nitrate Reduction	NapA	K02567		5	240	393.57	0	71.189	0	1	1.63987	0	0.0474388	0	0	0	0	0	0	0	0	0	0	0	1	1.63987	0	0	0	0	0	0	0	0	2	3.27975	0	0.50238	0	0	0	0	0	0	0	0	0	0	0
		COG0243		235			71.189		1			0.0474388		0			0		0			0		1			0		0			0		2			0.50238		0			0		0			0		1
		TIGR01706		0			0		0			0		0			0		0			0		0			0		0			0		0			0		0			0		0			0		0
Nitrite reduction to nitric oxide	NirS	K15864		0	0	0	0	0	0	0	0	0	0	0	0	0	0	0	0	0	0	0	0	0	0	0	0	0	0	0	0	0	0	0	0	0	0	0	0	0	0	0	0	0	0	0	0	0	0
Nitrite reduction to nitric oxide	NirK	K00368		27	27	44.2766	0	0	0	0	0	0	0	0	0	0	0	0	0	0	0	0	0	0	0	0	0	0	0	0	0	0	0	0	0	0	0	0	0	0	0	0	0	0	0	0	0	0	0
		TIGR02376		0			0		0			0		0			0		0			0		0			0		0			0		0			0		0			0		0			0		0
Nitrite reduction to ammonium	NrfA	K03385		2	3	4.91962	0	0	0	0	0	0	0	0	0	0	0	0	0	0	0	0	0	0	0	0	0	0	0	0	0	0	0	0	0	0	0	0	0	0	0	0	0	0	0	0	0	0	0
		COG3303		1			0		0			0		0			0		0			0		0			0		0			0		0			0		0			0		0			0		0
Nitric Oxide Reduction	NorB	K04561		29	32	52.476	5.09813	5.09813	0	0	0	0	0	0	0	0	0	0	0	0	0	0	0	0	0	0	0	0	0	0	0	0	0	0	0	0	0	0	0	0	0	0	0	0	0	0	0	0	0
		COG3256		3			0		0			0		0			0		0			0		0			0		0			0		0			0		0			0		0			0		0
Nitrous Oxide Reduction	NosZ	K00376		13	23	37.7171	0	6.37453	0	0	0	0	0	0	0	0	0	0	0	0	0	0	0	0	0	0	0	0	0	0	0	0	0	0	1	1.63987	0	6.37453	0	0	0	0	0	0	0	0	0	0	3
		COG4263		10			6.37453		0			0		0			0		0			0		0			0		0			0		1			6.37453		0			0		0			0		0
		TIGR04244		0			0		0			0		0			0		0			0		0			0		0			0		0			0		0			0		0			0		0
		TIGR04246		0			0		0			0		0			0		0			0		0			0		0			0		0			0		0			0		0			0		0
Nitrogen Fixation	nifH	K02588		0	3	4.91962	0	3.20326	0	0	0	0	0	0	0	0	0	0	0	0	0	0	0	0	0	0	0	0	0	0	0	0	0	0	0	0	0	0	0	0	0	0	0	0	0	0	0	0	0
		COG1348		3			3.20326		0			0		0			0		0			0		0			0		0			0		0			0		0			0		0			0		0
Iron (lll) Reduction	MtrB	TIGR03509		0	0	0	0	0	0	0	0	0	0	0	0	0	0	0	0	0	0	0	0	0	0	0	0	0	0	0	0	0	0	0	0	0	0	0	0	0	0	0	0	0	0	0	0	0	0
Reductive dehalogenation	Cbdb	K20808		0	0	0	0	0	0	0	0	0	0	0	0	0	0	0	0	0	0	0	0	0	0	0	0	0	0	0	0	0	0	0	0	0	0	0	0	0	0	0	0	0	0	0	0	0	0
Methanogenesis	McrA	K00399		0	0	0	0	0	0	0	0	0	0	0	0	0	0	0	0	0	0	0	0	0	0	0	0	0	0	0	0	0	0	0	0	0	0	0	0	0	0	0	0	0	0	0	0	0	0
		TIGR03256		0			0		0			0		0			0		0			0		0			0		0			0		0			0		0			0		0			0		0
Hydrogen Production	hypF	K04656		5	7	11.4791	1.62944	1.62944	0	0	0	0	0	0	0	0	0	0	0	0	0	0	0	0	0	0	0	0	0	1	1.63987	0	0	0	0	0	0	0	0	0	0	0	0	0	0	0	0	0	0
		COG0068		2			0		0			0		0			0		0			0		0			0		1			0		0			0		0			0		0			0		0
Oxygenic Photosynthesis	PsaA	K02689		29	29	47.5563	3701.45	3701.45	0	0	0	0	0	0	0	0	0	0	0	0	0	0	0	1	1	1.63987	145.487	145.487	0	0	0	0	0	3	3	4.91962	270.427	270.427	0	0	0	0	0	0	0	0	0	0	0
Oxygenic Photosynthesis	PsbA	K02703		21	21	34.4374	17088	17088	0	0	0	0	0	2	2	3.27975	3242.61	3242.61	0	0	0	0	0	0	0	0	0	0	0	0	0	0	0	4	4	6.5595	379.219	379.219	0	0	0	0	0	0	0	0	0	0	0
Anoxygenic Phototrophy	PufM	K08929		22	22	36.0772	82.6387	82.6387	0	0	0	0	0	0	0	0	0	0	0	0	0	0	0	0	0	0	0	0	0	0	0	0	0	0	0	0	0	0	0	0	0	0	0	0	0	0	0	0	0
Anoxygenic Phototrophy	PufL	K08928		22	22	36.0772	77.9568	77.9568	0	0	0	0	0	0	0	0	0	0	0	0	0	0	0	0	0	0	0	0	0	0	0	0	0	0	0	0	0	0	0	0	0	0	0	0	0	0	0	0	1
Reductive TCA cycle	AclB	K15231		0	0	0	0	0	0	0	0	0	0	0	0	0	0	0	0	0	0	0	0	0	0	0	0	0	0	0	0	0	0	0	0	0	0	0	0	0	0	0	0	0	0	0	0	0	0
Wood-Ljungdahl Pathway	AcsB	K14138		0	2	3.27975	0	0	0	0	0	0	0	0	0	0	0	0	0	0	0	0	0	0	0	0	0	0	0	0	0	0	0	0	0	0	0	0	0	0	0	0	0	0	0	0	0	0	0
		COG1152		1			0		0			0		0			0		0			0		0			0		0			0		0			0		0			0		0			0		0
		COG1614		1			0		0			0		0			0		0			0		0			0		0			0		0			0		0			0		0			0		0
3-hydroxypropionate Cycle	Mcr	K14468		28	28	45.9165	10.6822	10.6822	0	0	0	0	0	0	0	0	0	0	0	0	0	0	0	0	0	0	0	0	0	0	0	0	0	0	0	0	0	0	0	0	0	0	0	0	0	0	0	0	1
Calvin-Benson-Bassham Cycle	RbcL	K01601		38	38	62.3152	824.193	824.193	0	0	0	0	0	1	1	1.63987	179.933	179.933	2	2	3.27975	28.4654	28.4654	1	1	1.63987	0	0	0	0	0	0	0	2	2	3.27975	275.691	275.691	0	0	0	0	0	0	0	0	0	0	1
		COG1850		0			0		0			0		0			0		0			0		0			0		0			0		0			0		0			0		0			0		0
		TIGR03326		0			0		0			0		0			0		0			0		0			0		0			0		0			0		0			0		0			0		0
Cold Adaptation
Cold shock, stress and HSP proteins
Cold shock protein, CspA family	CspA	K03704		104	119	195.145	4228.18	4235.67	4	4	6.5595	3381.92	3381.92	0	0	0	0	0	0	0	0	0	0	0	1	1.63987	0	0	0	0	0	0	0	0	1	1.63987	0	0	0	0	0	0	0	2	2	3.27975	24.6684	24.6684	0
		COG1278		15			7.48932		0			0		0			0		0			0		1			0		0			0		1			0		0			0		0			0		0
Universal stress protein, UspA family	UspA	K06149		6	304	498.522	0	698.657	0	3	4.91962	0	5.4325	0	1	1.63987	0	41.7019	0	3	4.91962	0	151.264	0	2	3.27975	0	0	0	2	3.27975	0	0	0	6	9.83924	0	55.9112	0	0	0	0	0	0	2	3.27975	0	0	0
		COG0589		298			698.657		3			5.4325		1			41.7019		3			151.264		2			0		2			0		6			55.9112		0			0		2			0		1
Co-chaperonin GroES (HSP10)	HSP10	K04078		84	91	149.229	1395.76	1396.53	1	1	1.63987	4.6387	4.6387	2	2	3.27975	663.747	663.747	0	0	0	0	0	1	2	3.27975	2.76949	2.76949	1	1	1.63987	0	0	1	1	1.63987	169.423	169.423	0	0	0	0	0	0	0	0	0	0	1
		COG0234		7			0.77968		0			0		0			0		0			0		1			0		0			0		0			0		0			0		0			0		0
Chaperonin GroEL (HSP60 family)	HSP60	K04077		218	227	372.251	2731.86	2755.58	1	1	1.63987	1.74423	1.74423	1	1	1.63987	170.231	170.231	3	3	4.91962	84.0597	84.0597	2	2	3.27975	7.05536	7.05536	1	1	1.63987	0	0	3	3	4.91962	137.096	137.096	0	0	0	0	0	1	2	3.27975	0.951578	13.7207	1
		COG0459		9			23.714		0			0		0			0		0			0		0			0		0			0		0			0		0			0		1			12.7691		0
Molecular chaperone DnaK (HSP70)	HSP70	K04043		293	367	601.834	840.694	909.584	2	2	3.27975	4.38861	4.38861	0	2	3.27975	0	14.9013	4	4	6.5595	119.955	119.955	4	5	8.19937	2.54017	2.54017	1	1	1.63987	0	0	2	5	8.19937	11.0949	12.7951	2	2	3.27975	0.726632	0.726632	3	3	4.91962	16.4012	16.4012	0
		COG0443		74			68.8907		0			0		2			14.9013		0			0		1			0		0			0		3			1.70024		0			0		0			0		0
Molecular chaperone IbpA, HSP20 family	HSP20	K04080		13	28	45.9165	16.4883	100.642	0	0	0	0	0	0	0	0	0	0	0	0	0	0	0	0	0	0	0	0	0	0	0	0	0	0	0	0	0	0	0	0	0	0	0	0	0	0	0	0	0
		COG0071		15			84.1538		0			0		0			0		0			0		0			0		0			0		0			0		0			0		0			0		0
Molecular chaperone, HSP90 family	HSP90	K04079		0	4	6.5595	0	1.67074	0	0	0	0	0	0	0	0	0	0	0	0	0	0	0	0	0	0	0	0	0	0	0	0	0	0	0	0	0	0	0	0	0	0	0	0	0	0	0	0	0
		COG0326		4			1.67074		0			0		0			0		0			0		0			0		0			0		0			0		0			0		0			0		0
Molecular chaperone GrpE (heat shock protein)	GrpE	K03687		75	92	150.868	103.387	118.722	1	2	3.27975	1.6669	1.6669	0	1	1.63987	0	4.9081	1	1	1.63987	38.1109	38.1109	2	2	3.27975	1.73885	1.73885	1	1	1.63987	0	0	1	3	4.91962	7.19348	9.3675	2	2	3.27975	0	0	1	2	3.27975	10.6556	10.6556	1
		COG0576		17			15.3353		1			0		1			4.9081		0			0		0			0		0			0		2			2.17403		0			0		1			0		0
Ribosomal 50S subunit-recycling heat shock protein		COG1188		8	8	13.119	0	0	0	0	0	0	0	0	0	0	0	0	0	0	0	0	0	0	0	0	0	0	1	1	1.63987	0	0	0	0	0	0	0	0	0	0	0	0	0	0	0	0	0	0
DNA replication and repair
DNA gyrase/topoisomerase I, subunits A&B		K02469		306	610	1000.32	278.524	675.332	4	7	11.4791	6.32982	8.3848	0	1	1.63987	0	60.5933	4	5	8.19937	57.1796	57.1796	3	6	9.83924	1.60513	4.0371	0	2	3.27975	0	0	2	3	4.91962	7.56475	14.3647	1	3	4.91962	0	0	2	4	6.5595	4.78642	7.9864	2
		K02470		271			341.986		3			2.05498		1			60.5933		1			0		3			2.43196		2			0		1			6.79994		2			0		2			3.19998		2
		COG0187		14			4.13821		0			0		0			0		0			0		0			0		0			0		0			0		0			0		0			0		0
		COG0188		19			50.6837		0			0		0			0		0			0		0			0		0			0		0			0		0			0		0			0		0
Recombinational DNA repair protein RecR	RecR	K06187		86	95	155.788	69.4934	110.672	1	1	1.63987	0	0	1	1	1.63987	4.51663	4.51663	1	1	1.63987	0	0	1	1	1.63987	0	0	1	1	1.63987	0	0	1	1	1.63987	24.9161	24.9161	1	1	1.63987	0	0	0	0	0	0	0	1
		COG0353		9			41.1786		0			0		0			0		0			0		0			0		0			0		0			0		0			0		0			0		0
RecA-superfamily ATPase, KaiC/GvpD/RAD55 family	RecA	COG0467		9	9	14.7589	4.37467	4.37467	0	0	0	0	0	0	0	0	0	0	0	0	0	0	0	0	0	0	0	0	0	0	0	0	0	0	0	0	0	0	0	0	0	0	0	0	0	0	0	0	0
RecA/RadA recombinase	RecA/RadA	COG0468		9	135	221.383	6.44153	421.064	0	2	3.27975	0	0	1	1	1.63987	2.08679	2.08679	0	1	1.63987	0	56.8187	0	1	1.63987	0	0	0	1	1.63987	0	0	0	1	1.63987	0	79.5795	0	1	1.63987	0	0	0	2	3.27975	0	10.4387	0
		K03553		126			414.622		2			0		0			0		1			56.8187		1			0		1			0		1			79.5795		1			0		2			10.4387		0
DNA repair ATPase RecN	RecN	K03631		158	175	286.978	71.081	80.5384	1	1	1.63987	1.86904	1.86904	0	0	0	0	0	1	1	1.63987	6.28009	6.28009	2	2	3.27975	1.08483	1.08483	2	2	3.27975	0	0	1	1	1.63987	0.973292	0.973292	0	0	0	0	0	3	3	4.91962	7.419	7.419	1
		COG0497		17			9.45746		0			0		0			0		0			0		0			0		0			0		0			0		0			0		0			0		0
Superfamily II DNA helicase RecQ	ReqQ	K03654		290	308	505.081	51.3624	54.543	3	3	4.91962	0.644988	0.644988	3	3	4.91962	6.36865	6.36865	1	1	1.63987	6.10612	6.10612	2	2	3.27975	0.483402	0.483402	2	3	4.91962	0.234661	0.234661	3	3	4.91962	0.876694	0.876694	0	0	0	0	0	0	0	0	0	0	2
		COG0514		18			3.18059		0			0		0			0		0			0		0			0		1			0		0			0		0			0		0			0		0
Rad3-related DNA helicase	Rad3	K03722		151	181	296.817	38.4367	39.8321	0	0	0	0	0	1	1	1.63987	8.41879	8.41879	1	1	1.63987	8.5	8.5	1	1	1.63987	0	0	2	2	3.27975	0	0	1	1	1.63987	2.25396	2.25396	0	0	0	0	0	1	1	1.63987	1.45454	1.45454	0
		COG1199		30			1.39535		0			0		0			0		0			0		0			0		0			0		0			0		0			0		0			0		0
Membrane and peptidoglycan alteration
3-oxoacyl-(acyl-carrier-protein) synthase		K09458		280	318	521.48	558.857	579.296	1	1	1.63987	0.586652	0.586652	3	3	4.91962	104.801	104.801	3	3	4.91962	100.262	100.262	3	4	6.5595	2.20981	2.20981	4	4	6.5595	1.89707	1.89707	2	2	3.27975	30.5094	30.5094	0	0	0	0	0	6	6	9.83924	16.9558	16.9558	3
		COG0304		38			20.4389		0			0		0			0		0			0		1			0		0			0		0			0		0			0		0			0		0
3-oxoacyl-[acyl-carrier-protein] synthase III (KASIII)		K00648		178	198	324.695	220.662	230.94	1	2	3.27975	0	0	2	2	3.27975	15.3254	15.3254	0	0	0	0	0	1	1	1.63987	0	0	1	1	1.63987	0	0	1	1	1.63987	6.53245	6.53245	0	0	0	0	0	1	1	1.63987	6.16512	6.16512	0
		COG0332		20			10.2781		1			0		0			0		0			0		0			0		0			0		0			0		0			0		0			0		0
3-oxoacyl-[acyl-carrier-protein] reductase		K00059		532	532	872.413	284.844	284.844	8	8	13.119	8.22682	8.22682	3	3	4.91962	23.8139	23.8139	4	4	6.5595	1.59902	1.59902	7	7	11.4791	0	0	4	4	6.5595	0	0	2	2	3.27975	1.85228	1.85228	0	0	0	0	0	5	5	8.19937	10.2306	10.2306	4
Glycosyltransferase involved in cell wall biosynthesis		COG0438		1368	2170	3558.53	1165.06	1812.79	11	17	27.8779	48.6305	49.9215	21	43	70.5146	242.719	387.052	12	14	22.9582	63.2717	64.0957	17	26	42.6367	4.51454	10.0846	8	15	24.5981	0	0	37	65	106.592	85.9742	141.699	15	34	55.7557	0.511536	1.05519	29	41	67.2348	59.2826	114.427	6
		COG0463		802			647.733		6			1.29098		22			144.333		2			0.82398		9			5.57007		7			0		28			55.7251		19			0.543657		12			55.1439		3
3-hydroxyacyl-CoA dehydrogenase		K00074		109	132	216.463	56.701	71.61	0	0	0	0	0	0	0	0	0	0	0	0	0	0	0	0	0	0	0	0	1	2	3.27975	0	0	0	0	0	0	0	0	0	0	0	0	2	2	3.27975	0	0	1
		COG1250		23			14.909		0			0		0			0		0			0		0			0		1			0		0			0		0			0		0			0		0
Fatty-acid desaturase		COG1398		52	167	273.859	361.726	434.9	0	2	3.27975	0	0.602578	2	3	4.91962	127.486	133.786	0	0	0	0	0	0	0	0	0	0	2	2	3.27975	0	0	2	3	4.91962	15.1213	15.7607	1	1	1.63987	0	0	0	0	0	0	0	0
		COG3239		115			73.1737		2			0.602578		1			6.29965		0			0		0			0		0			0		1			0.63942		0			0		0			0		0
D-alanyl-D-alanine carboxypeptidase		K01286		78	98	160.708	7.53861	8.43813	0	0	0	0	0	0	0	0	0	0	0	0	0	0	0	2	3	4.91962	0	0	3	3	4.91962	0	0	0	0	0	0	0	0	0	0	0	0	0	0	0	0	0	0
		COG1686		20			0.899522		0			0		0			0		0			0		1			0		0			0		0			0		0			0		0			0		0
		COG2027		14	14	22.9582	0	0	0	0	0	0	0	0	0	0	0	0	0	0	0	0	0	0	0	0	0	0	0	0	0	0	0	0	0	0	0	0	0	0	0	0	0	0	0	0	0	0	0
Carotenoid biosynthesis
Phytoene dehydrogenase-related protein		K09845		0	254	416.528	0	124.145	0	3	4.91962	0	1.82772	0	0	0	0	0	0	3	4.91962	0	11.301	0	4	6.5595	0	0	0	2	3.27975	0	0.753633	0	3	4.91962	0	2.24421	0	0	0	0	0	1	7	11.4791	0	19.7586	0
		COG1233		254			124.145		3			1.82772		0			0		3			11.301		4			0		2			0.753633		3			2.24421		0			0		6			19.7586		0
Phytoene/squalene synthetase		COG1562		18	18	29.5177	0	0	0	0	0	0	0	0	0	0	0	0	0	0	0	0	0	0	0	0	0	0	0	0	0	0	0	0	0	0	0	0	0	0	0	0	0	0	0	0	0	0	0
Polysaccharide capsule
Capsular polysaccharide biosyn. protein EpsC		K19421		0	128	209.904	0	50.3724	0	1	1.63987	0	1.35217	0	0	0	0	0	0	0	0	0	0	0	1	1.63987	0	0	0	0	0	0	0	0	0	0	0	0	0	0	0	0	0	0	2	3.27975	0	4.58461	0
		COG1086		128			50.3724		1			1.35217		0			0		0			0		1			0		0			0		0			0		0			0		2			4.58461		1
Capsule polysaccharide export protein		K10107		5	15	24.5981	8.22989	13.1749	0	0	0	0	0	0	0	0	0	0	0	1	1.63987	0	0	0	0	0	0	0	0	0	0	0	0	0	0	0	0	0	0	0	0	0	0	0	0	0	0	0	0
		COG3524		10			4.94497		0			0		0			0		1			0		0			0		0			0		0			0		0			0		0			0		0
Capsular polysaccharide biosynthesis protein		K19420		0	26	42.6367	0	23.9547	0	0	0	0	0	0	2	3.27975	0	3.94645	0	0	0	0	0	0	0	0	0	0	0	0	0	0	0	0	1	1.63987	0	7.91021	0	0	0	0	0	0	0	0	0	0	0
		COG3944		17			20.0083		0			0		0			0		0			0		0			0		0			0		1			7.91021		0			0		0			0		0
		COG4421		9			3.94645		0			0		2			3.94645		0			0		0			0		0			0		0			0		0			0		0			0		0
Exopolysaccharide biosynthesis protein		K01125		0	21	34.4374	0	12.464	0	0	0	0	0	0	1	1.63987	0	0	0	0	0	0	0	0	0	0	0	0	0	0	0	0	0	0	1	1.63987	0	0	0	0	0	0	0	0	0	0	0	0	0
		COG4632		21			12.464		0			0		1			0		0			0		0			0		0			0		1			0		0			0		0			0		1
Osmotic stress
ABC proline/glycine betaine transport, ATPase component		K05847		57	71	116.431	12.187	13.978	4	4	6.5595	0.439456	0.439456	0	0	0	0	0	1	1	1.63987	2.2598	2.2598	0	0	0	0	0	0	0	0	0	0	1	1	1.63987	0	0	0	0	0	0	0	0	0	0	0	0	1
		K02000		8			0.65546		0			0		0			0		0			0		0			0		0			0		0			0		0			0		0			0		0
		COG1125		1			0		0			0		0			0		0			0		0			0		0			0		0			0		0			0		0			0		0
		COG4175		5			1.13551		0			0		0			0		0			0		0			0		0			0		0			0		0			0		0			0		0
ABC proline/glycine betaine transport, permease		K05846		113	140	229.582	12.2598	20.8755	9	9	14.7589	1.05087	1.05087	1	1	1.63987	1.89351	1.89351	0	0	0	0	0	0	1	1.63987	0	0	1	1	1.63987	0	0	2	3	4.91962	1.01177	1.01177	0	0	0	0	0	0	2	3.27975	0	7.23458	1
		K02001		13			0		0			0		0			0		0			0		0			0		0			0		0			0		0			0		0			0		0
		COG1174		11			8.61573		0			0		0			0		0			0		1			0		0			0		1			0		0			0		1			7.23458		0
		COG4176		3			0		0			0		0			0		0			0		0			0		0			0		0			0		0			0		1			0		0
Choline-glycine betaine transporter		K02168		13	23	37.7171	0	0	0	0	0	0	0	0	0	0	0	0	0	0	0	0	0	0	0	0	0	0	0	0	0	0	0	0	0	0	0	0	0	0	0	0	0	0	0	0	0	0	0
		COG1292		10			0		0			0		0			0		0			0		0			0		0			0		0			0		0			0		0			0		0
Osmoprotectant binding protein		K05845		42	53	86.9133	13.8026	25.5086	5	5	8.19937	0.536678	0.536678	1	1	1.63987	3.45287	3.45287	0	0	0	0	0	0	0	0	0	0	1	1	1.63987	0	0	1	1	1.63987	0.23852	0.23852	0	0	0	0	0	0	0	0	0	0	0
		COG1732		11			11.706		0			0		0			0		0			0		0			0		0			0		0			0		0			0		0			0		0
Choline dehydrogenase or related flavoprotein		K00108		174	466	764.181	41.5537	219.458	2	3	4.91962	2.80706	2.80706	0	1	1.63987	0	8.5487	0	0	0	0	0	0	4	6.5595	0	2.87448	0	1	1.63987	0	0	1	2	3.27975	0.839887	2.07119	0	0	0	0	0	0	3	4.91962	0	20.3961	0
		COG2303		292			177.905		1			0		1			8.5487		0			0		4			2.87448		1			0		1			1.23131		0			0		3			20.3961		8
Trehalose-6-phosphate synthase		K00697		29	42	68.8747	3.46845	4.99177	1	1	1.63987	0.291792	0.291792	0	0	0	0	0	0	0	0	0	0	0	0	0	0	0	0	0	0	0	0	0	0	0	0	0	1	1	1.63987	0	0	0	0	0	0	0	0
		COG0380		13			1.52332		0			0		0			0		0			0		0			0		0			0		0			0		0			0		0			0		0
Trehalose-6-phosphatase		K01087		20	23	37.7171	4.28271	4.28271	1	1	1.63987	0	0	0	0	0	0	0	0	0	0	0	0	0	0	0	0	0	0	0	0	0	0	0	0	0	0	0	0	0	0	0	0	1	1	1.63987	3.03852	3.03852	0
		COG1877		3			0		0			0		0			0		0			0		0			0		0			0		0			0		0			0		0			0		0
Maltooligosyltrehalose synthase		K06044		75	80	131.19	27.0921	27.0921	2	2	3.27975	0.308992	0.308992	0	0	0	0	0	0	0	0	0	0	0	0	0	0	0	0	0	0	0	0	1	1	1.63987	0.987595	0.987595	0	0	0	0	0	1	1	1.63987	0.891712	0.891712	0
		COG3280		5			0		0			0		0			0		0			0		0			0		0			0		0			0		0			0		0			0		0
Na+/proline symporter		K11928		9	50	81.9937	0	0	0	0	0	0	0	0	0	0	0	0	0	0	0	0	0	0	0	0	0	0	0	0	0	0	0	0	0	0	0	0	0	0	0	0	0	0	0	0	0	0	0
		COG0591		41			0		0			0		0			0		0			0		0			0		0			0		0			0		0			0		0			0		0
Na+/H+ antiporters		K03313		42	428	701.866	3.51375	217.673	1	1	1.63987	0	0	0	2	3.27975	0	24.5901	1	1	1.63987	0	0	0	3	4.91962	0	1.11174	0	2	3.27975	0	0	0	2	3.27975	0	2.51166	0	2	3.27975	0	0	0	4	6.5595	0	12.9788	0
		K03893		26			1.94026		0			0		0			0		0			0		0			0		0			0		1			1.94026		0			0		0			0		0
		K24163		0			0		0			0		0			0		0			0		0			0		0			0		0			0		0			0		0			0		0
		K12137		6			0		0			0		0			0		0			0		0			0		1			0		0			0		0			0		0			0		0
		K00341		200			132.36		0			0		0			0		0			0		3			1.11174		1			0		0			0		0			0		4			12.9788		1
		K05571		2			0		0			0		0			0		0			0		0			0		0			0		0			0		0			0		0			0		0
		COG3004		6			0		0			0		0			0		0			0		0			0		0			0		0			0		0			0		0			0		0
		COG1055		42			4.17048		0			0		0			0		0			0		0			0		0			0		0			0		2			0		0			0		0
		COG0025		68			36.9609		0			0		2			24.5901		0			0		0			0		0			0		1			0.571397		0			0		0			0		0
		COG0651		7			5.26784		0			0		0			0		0			0		0			0		0			0		0			0		0			0		0			0		0
		COG1009		23			9.28973		0			0		0			0		0			0		0			0		0			0		0			0		0			0		0			0		0
		COG1320		6			24.1701		0			0		0			0		0			0		0			0		0			0		0			0		0			0		0			0		0
Oxidative stress
Catalase		K03781		161	169	277.139	179.906	180.298	0	0	0	0	0	0	0	0	0	0	2	2	3.27975	60.7708	60.7708	0	0	0	0	0	1	1	1.63987	0	0	1	1	1.63987	3.71318	3.71318	0	0	0	0	0	0	0	0	0	0	0
		COG0753		8			0.392371		0			0		0			0		0			0		0			0		0			0		0			0		0			0		0			0		0
Peroxiredoxin		K14171		0	356	583.795	0	626.605	0	5	8.19937	0	1.30063	0	2	3.27975	0	48.115	0	0	0	0	0	0	2	3.27975	0	0.136554	0	7	11.4791	0	6.33026	0	5	8.19937	0	65.7897	0	1	1.63987	0	0	0	4	6.5595	0	5.3997	0
		K03564		175			299.011		1			0		2			48.115		0			0		2			0.136554		2			0		3			52.9301		1			0		2			0		0
		COG0678		37			175.084		0			0		0			0		0			0		0			0		0			0		0			0		0			0		0			0		0
		COG1225		144			152.51		4			1.30063		0			0		0			0		0			0		5			6.33026		2			12.8596		0			0		2			5.3997		0
Glutathione peroxidase		K00432		82	89	145.949	83.9441	83.9441	1	1	1.63987	0	0	0	0	0	0	0	0	0	0	0	0	0	0	0	0	0	0	0	0	0	0	0	0	0	0	0	0	0	0	0	0	0	0	0	0	0	1
		COG0386		7			0		0			0		0			0		0			0		0			0		0			0		0			0		0			0		0			0		0
Spermidine synthase		K00797		115	155	254.18	24.6952	27.3008	0	2	3.27975	0	0.160067	2	2	3.27975	6.98091	6.98091	0	0	0	0	0	1	1	1.63987	4.9081	4.9081	0	0	0	0	0	0	0	0	0	0	0	0	0	0	0	0	0	0	0	0	1
		COG0421		40			2.60555		2			0.160067		0			0		0			0		0			0		0			0		0			0		0			0		0			0		1
Thioredoxin reductase		K00384		225	270	442.766	200.615	205.561	2	3	4.91962	0.998174	3.06147	1	1	1.63987	19.6548	19.6548	1	1	1.63987	2.47898	2.47898	3	6	9.83924	0	0	2	2	3.27975	0	0	1	2	3.27975	0.383652	0.383652	1	1	1.63987	0	0	1	2	3.27975	24.5419	25.1617	4
		COG0492		45			4.94585		1			2.0633		0			0		0			0		3			0		0			0		1			0		0			0		1			0.619746		1
Glyoxylase or related hydrolase, β-lactamase superfam II		K01069		167	478	783.86	81.2641	194.481	2	5	8.19937	0	0	0	0	0	0	0	2	2	3.27975	11.4159	11.4159	1	1	1.63987	0	0	1	3	4.91962	0	0	1	2	3.27975	1.12856	8.00453	0	0	0	0	0	1	6	9.83924	0	12.6628	2
		COG0491		311			113.217		3			0		0			0		0			0		0			0		2			0		1			6.87597		0			0		5			12.6628		2
Toxin/Antitoxin modules
Ser/Thr kinase RdoA, MazF antagonist		COG2334		84	84	137.749	55.7374	55.7374	1	1	1.63987	37.8901	37.8901	0	0	0	0	0	1	1	1.63987	0	0	3	3	4.91962	0	0	0	0	0	0	0	0	0	0	0	0	1	1	1.63987	0	0	0	0	0	0	0	0
Antitoxin component of MazEF		K07172		41	68	111.511	27.638	47.0877	0	0	0	0	0	0	0	0	0	0	0	0	0	0	0	1	1	1.63987	0	0	0	0	0	0	0	1	2	3.27975	4.77781	11.2028	0	1	1.63987	0	0	0	0	0	0	0	1
		COG2336		27			19.4497		0			0		0			0		0			0		0			0		0			0		1			6.42496		1			0		0			0		0
mRNA-interferase, toxin component of MazEF		K07171		204	220	360.772	170.451	174.125	4	4	6.5595	0.483402	0.483402	7	7	11.4791	52.4144	52.4144	2	2	3.27975	7.99873	7.99873	8	8	13.119	4.40468	4.40468	1	1	1.63987	0	0	3	3	4.91962	13.5294	13.5294	0	0	0	0	0	1	2	3.27975	3.96231	3.96231	2
		COG2337		16			3.6745		0			0		0			0		0			0		0			0		0			0		0			0		0			0		1			0		2
mRNA interferase YafQ, toxin component of YafQ-DinJ		K19157		27	37	60.6753	17.2778	39.8276	0	0	0	0	0	1	2	3.27975	8.60852	28.6645	1	1	1.63987	0	0	0	1	1.63987	0	0	0	0	0	0	0	1	1	1.63987	0	0	0	0	0	0	0	0	0	0	0	0	0
		COG3041		10			22.5498		0			0		1			20.056		0			0		1			0		0			0		0			0		0			0		0			0		0
Antitoxin component of RelBE or YafQ-DinJ		K18918		13	22	36.0772	0	7.42297	0	0	0	0	0	0	0	0	0	0	1	1	1.63987	0	0	0	0	0	0	0	0	0	0	0	0	0	1	1.63987	0	0	0	0	0	0	0	1	1	1.63987	0	0	0
		COG3077		9			7.42297		0			0		0			0		0			0		0			0		0			0		1			0		0			0		0			0		0
Translation and transcription factors
tRNA-dihydrouridine synthase		K05539		35	59	96.7526	7.79461	7.79461	0	0	0	0	0	0	0	0	0	0	0	0	0	0	0	0	0	0	0	0	0	0	0	0	0	0	0	0	0	0	0	1	1.63987	0	0	0	0	0	0	0	0
		COG0042		24			0		0			0		0			0		0			0		0			0		0			0		0			0		1			0		0			0		0
tRNA A37 threonylcarbamoyladenosine dehydratase		COG1179		29	29	47.5563	12.3347	12.3347	0	0	0	0	0	0	0	0	0	0	0	0	0	0	0	0	0	0	0	0	0	0	0	0	0	0	0	0	0	0	0	0	0	0	0	1	1	1.63987	0	0	0
Translation elongation factor EF-Tu, GTPase		K02358		133	137	224.663	1200.65	1200.65	1	1	1.63987	8.30846	8.30846	2	2	3.27975	319.516	319.516	1	1	1.63987	6.3425	6.3425	1	1	1.63987	2.75624	2.75624	1	1	1.63987	0.265605	0.265605	1	1	1.63987	64.9644	64.9644	1	1	1.63987	0	0	1	1	1.63987	3.14211	3.14211	0
		COG0050		4			0		0			0		0			0		0			0		0			0		0			0		0			0		0			0		0			0		0
Translation elongation factor EF-G, GTPase		K02355		332	345	565.756	959.325	1011.43	1	1	1.63987	4.39456	4.39456	3	3	4.91962	121.791	121.791	2	2	3.27975	55.6573	55.6573	7	7	11.4791	23.6125	23.6125	0	0	0	0	0	3	3	4.91962	36.5364	36.5364	1	1	1.63987	0	0	1	1	1.63987	23.2005	23.2005	0
		COG0480		13			52.1086		0			0		0			0		0			0		0			0		0			0		0			0		0			0		0			0		0
Translation initiation factor IF-2, GTPase		K02519		258	260	426.367	643.061	649.621	3	3	4.91962	19.8082	19.8082	0	0	0	0	0	2	2	3.27975	107.229	107.229	3	3	4.91962	1.45601	1.45601	1	1	1.63987	0	0	2	2	3.27975	17.2383	17.2383	1	1	1.63987	0	0	2	2	3.27975	13.0397	13.0397	0
		COG0532		2			6.56045		0			0		0			0		0			0		0			0		0			0		0			0		0			0		0			0		0
Translation initiation factor IF-3		K02520		82	83	136.11	558.406	558.406	1	1	1.63987	0.794322	0.794322	0	0	0	0	0	1	1	1.63987	130.032	130.032	1	1	1.63987	2.14845	2.14845	2	2	3.27975	3.75555	3.75555	1	1	1.63987	18.2649	18.2649	1	1	1.63987	0	0	1	1	1.63987	95.517	95.517	0
		COG0290		1			0		0			0		0			0		0			0		0			0		0			0		0			0		0			0		0			0		0
Transcription antitermination factor NusA		K02600		166	169	277.139	263.844	263.844	1	1	1.63987	1.60163	1.60163	1	1	1.63987	11.078	11.078	2	2	3.27975	10.8294	10.8294	1	1	1.63987	0.68665	0.68665	2	2	3.27975	0	0	1	1	1.63987	13.9229	13.9229	1	1	1.63987	0.415929	0.415929	1	1	1.63987	6.45971	6.45971	0
		COG0195		3			0		0			0		0			0		0			0		0			0		0			0		0			0		0			0		0			0		0
Transcription termination factor NusB		K03625		84	93	152.508	140.04	140.04	2	2	3.27975	0	0	0	0	0	0	0	2	2	3.27975	8.24761	8.24761	1	1	1.63987	0	0	0	0	0	0	0	1	1	1.63987	1.48915	1.48915	0	0	0	0	0	2	2	3.27975	8.9091	8.9091	1
		COG0781		9			0		0			0		0			0		0			0		0			0		0			0		0			0		0			0		0			0		0
Superfamily II DNA and RNA helicase		K05590		0	393	644.47	0	115.919	0	5	8.19937	0	4.25814	0	5	8.19937	0	17.6065	0	1	1.63987	0	0	0	6	9.83924	0	0	0	0	0	0	0	0	3	4.91962	0	1.39581	0	0	0	0	0	0	1	1.63987	0	2.39183	0
		K10843		53			14.3875		1			0.0869427		1			1.37623		0			0		2			0		0			0		0			0		0			0		0			0		1
		COG0513		148			51.9409		3			4.1712		1			0.52494		0			0		1			0		0			0		0			0		0			0		1			2.39183		0
		COG1061		192			49.5911		1			0		3			15.7053		1			0		3			0		0			0		3			1.39581		0			0		0			0		1
Superfamily II DNA or RNA helicase, SNF2		K03580		15	246	403.409	7.99538	84.7342	0	1	1.63987	0	0	0	3	4.91962	0	9.71911	1	1	1.63987	0.835922	0.835922	0	1	1.63987	0	0	0	0	0	0	0	1	2	3.27975	0.96131	1.4379	0	0	0	0	0	0	0	0	0	0	0
		COG0553		231			76.7388		1			0		3			9.71911		0			0		1			0		0			0		1			0.476593		0			0		0			0		1
Superfamily II RNA helicase		K03727		39	79	129.55	9.16017	47.7813	1	2	3.27975	1.42892	1.88767	0	0	0	0	0	2	3	4.91962	0	12.5748	0	0	0	0	0	0	0	0	0	0	0	1	1.63987	0	3.25673	0	0	0	0	0	0	0	0	0	0	0
		COG4581		40			38.6211		1			0.458744		0			0		1			12.5748		0			0		0			0		1			3.25673		0			0		0			0		1
[truncated: 29 more columns]

## Sheet: S2
Abundance of Metabolic and Cold Adaptation Genes in the Metagenome and MAGs from Johnsons Glacier
				Metagenome			MAG1			MAG2			MAG3			MAG4			MAG5			MAG6			MAG7			MAG8			MAG9			MAG10			MAG11			MAG12			MAG13			MAG14			MAG15
Common Name	Marker Gene Name			Counts	Summed	Copies/million genes	Counts	Summed	Copies/million genes	Counts	Summed	Copies/million	Counts	Summed	Copies/million	Counts	Summed	Copies/million	Counts	Summed	Copies/million	Counts	Summed	Copies/million	Counts	Summed	Copies/million	Counts	Summed	Copies/million	Counts	Summed	Copies/million	Counts	Summed	Copies/million	Counts	Summed	Copies/million	Counts	Summed	Copies/million	Counts	Summed	Copies/million	Counts	Summed	Copies/million	Counts
NADH Oxidation	NuoF	K00335		131	150	183.86	1	2	2.45147	1	1	1.22574	2	4	4.90294	1	1	1.22574	1	1	1.22574	1	1	1.22574	1	1	1.22574	1	1	1.22574	1	1	1.22574	1	1	1.22574	1	1	1.22574	1	1	1.22574	1	1	1.22574	1	1	1.22574	0
		COG1894		19			1			0			2			0			0			0			0			0			0			0			0			0			0			0			0
Sulfide oxidation to sulfur	fccA	K17230		7	250	306.434	0	0	0	0	1	1.22574	0	0	0	0	5	6.12868	0	3	3.67721	0	6	7.35441	0	8	9.80588	0	3	3.67721	1	5	6.12868	0	0	0	0	0	0	0	0	0	0	0	0	0	0	0	0
		COG2863		243			0			1			0			5			3			6			8			3			4			0			0			0			0			0			3
Sulfide oxidation to sulfur	Sqr	K17218		97	211	258.63	0	0	0	0	0	0	1	2	2.45147	0	4	4.90294	0	0	0	4	4	4.90294	1	1	1.22574	1	2	2.45147	0	1	1.22574	0	0	0	0	0	0	0	0	0	2	2	2.45147	0	0	0	0
		COG0446		114			0			0			1			4			0			0			0			1			1			0			0			0			0			0			1
Sulfide oxidtion to sulfite	dsrA	K11180		3	7	8.58015	0	0	0	0	0	0	0	0	0	0	0	0	0	0	0	1	2	2.45147	0	0	0	0	0	0	0	0	0	0	0	0	0	0	0	0	0	0	0	0	0	0	0	0	0
		COG2221		4			0			0			0			0			0			1			0			0			0			0			0			0			0			0			0
Thiosulfate oxidation	SoxB	K17224		54	73	89.4787	0	0	0	0	0	0	0	0	0	0	0	0	0	0	0	0	0	0	0	0	0	0	0	0	1	1	1.22574	0	0	0	0	0	0	0	1	1.22574	2	2	2.45147	0	0	0	0
		COG0737		19			0			0			0			0			0			0			0			0			0			0			0			1			0			0			0
		TIGR04486		0			0			0			0			0			0			0			0			0			0			0			0			0			0			0			0
Ammonia Oxidation	AmoA	K10944		0	0	0	0	0	0	0	0	0	0	0	0	0	0	0	0	0	0	0	0	0	0	0	0	0	0	0	0	0	0	0	0	0	0	0	0	0	0	0	0	0	0	0	0	0	0
Nitrite Oxidation	NxrA	K00370		88	90	110.316	0	0	0	0	0	0	1	1	1.22574	0	0	0	0	0	0	2	2	2.45147	0	0	0	0	0	0	0	0	0	0	0	0	0	0	0	0	0	0	0	0	0	0	0	0	1
		COG5013		1			0			0			0			0			0			0			0			0			0			0			0			0			0			0			0
		COG5013		1			0			0			0			0			0			0			0			0			0			0			0			0			0			0			0
Iron (ll) oxidation	Cyc2	K20150		1	1	1.22574	0	0	0	0	0	0	0	0	0	0	0	0	0	0	0	0	0	0	0	0	0	0	0	0	0	0	0	0	0	0	0	0	0	0	0	0	0	0	0	0	0	0	0
Hydrogen Oxidation	hydA	K18008		0	0	0	0	0	0	0	0	0	0	0	0	0	0	0	0	0	0	0	0	0	0	0	0	0	0	0	0	0	0	0	0	0	0	0	0	0	0	0	0	0	0	0	0	0	0
Hydrogen Oxidation	hydB	K00437		0	0	0	0	0	0	0	0	0	0	0	0	0	0	0	0	0	0	0	0	0	0	0	0	0	0	0	0	0	0	0	0	0	0	0	0	0	0	0	0	0	0	0	0	0	0
		K05922		0			0			0			0			0			0			0			0			0			0			0			0			0			0			0			0
Anaerobic carbon monoxide oxidation	CooS	K00198		1	1	1.22574	0	0	0	0	0	0	0	0	0	0	0	0	0	0	0	0	0	0	0	0	0	0	0	0	0	0	0	0	0	0	0	0	0	0	0	0	0	0	0	0	0	0	0
		COG1151		0			0			0			0			0			0			0			0			0			0			0			0			0			0			0			0
		TIGR01702		0			0			0			0			0			0			0			0			0			0			0			0			0			0			0			0
Aerobic carbon monoxide oxidation	CoxL	K03520		327	397	486.617	3	3	3.67721	0	0	0	14	15	18.386	1	3	3.67721	0	0	0	0	0	0	0	0	0	0	0	0	0	0	0	2	2	2.45147	2	2	2.45147	5	6	7.35441	4	6	7.35441	0	0	0	1
		COG1529		70			0			0			1			2			0			0			0			0			0			0			0			1			2			0			2
Methane Oxidation	PmoA	K10944		0	0	0	0	0	0	0	0	0	0	0	0	0	0	0	0	0	0	0	0	0	0	0	0	0	0	0	0	0	0	0	0	0	0	0	0	0	0	0	0	0	0	0	0	0	0
Methane Oxidation	mmoX	K16157		0	0	0	0	0	0	0	0	0	0	0	0	0	0	0	0	0	0	0	0	0	0	0	0	0	0	0	0	0	0	0	0	0	0	0	0	0	0	0	0	0	0	0	0	0	0
Formate Oxidation	FdhA	K05299		1	13	15.9346	0	0	0	0	0	0	0	1	1.22574	0	0	0	0	0	0	0	0	0	0	0	0	0	0	0	0	0	0	0	0	0	0	0	0	0	0	0	0	0	0	0	0	0	0
		COG3383		12			0			0			1			0			0			0			0			0			0			0			0			0			0			0			1
		TIGR02819		0			0			0			0			0			0			0			0			0			0			0			0			0			0			0			0
Aerobic Respiration (high O2)	CoxA	K02274		280	342	419.201	3	4	4.90294	1	1	1.22574	2	2	2.45147	3	3	3.67721	1	1	1.22574	0	0	0	2	2	2.45147	2	2	2.45147	1	1	1.22574	1	1	1.22574	0	0	0	1	1	1.22574	1	1	1.22574	2	2	2.45147	1
		COG0843		59			1			0			0			0			0			0			0			0			0			0			0			0			0			0			0
		TIGR02891		3			0			0			0			0			0			0			0			0			0			0			0			0			0			0			1
Aerobic Respiration (high O2)	CyoA	K02297		75	110	134.831	0	1	1.22574	2	3	3.67721	0	0	0	3	4	4.90294	1	1	1.22574	0	0	0	0	0	0	1	1	1.22574	1	2	2.45147	0	1	1.22574	0	0	0	0	0	0	0	0	0	0	0	0	2
		COG1622		35			1			1			0			1			0			0			0			0			1			1			0			0			0			0			0
		TIGR01433		0			0			0			0			0			0			0			0			0			0			0			0			0			0			0			0
Aerobic Respiration (low O2)	CydA	K00425		196	202	247.598	1	1	1.22574	0	0	0	2	2	2.45147	4	4	4.90294	2	2	2.45147	1	1	1.22574	3	3	3.67721	1	1	1.22574	2	2	2.45147	1	1	1.22574	0	0	0	0	0	0	1	1	1.22574	1	1	1.22574	6
		COG1271		6			0			0			0			0			0			0			0			0			0			0			0			0			0			0			0
Aerobic Respiration (low O2)	CcoN	K00404		78	86	105.413	0	0	0	0	0	0	0	0	0	0	0	0	0	0	0	2	2	2.45147	2	2	2.45147	1	2	2.45147	2	2	2.45147	0	0	0	0	0	0	0	0	0	1	1	1.22574	1	1	1.22574	0
		COG3278		6			0			0			0			0			0			0			0			1			0			0			0			0			0			0			0
		TIGR00780		2			0			0			0			0			0			0			0			0			0			0			0			0			0			0			0
Sulfate Reduction	DsrA	K11180		3	7	8.58015	0	0	0	0	0	0	0	0	0	0	0	0	0	0	0	1	2	2.45147	0	0	0	0	0	0	0	0	0	0	0	0	0	0	0	0	0	0	0	0	0	0	0	0	0
		COG2221		4			0			0			0			0			0			1			0			0			0			0			0			0			0			0			0
Sulfate Reduction	AsrA	K16950		0	90	110.316	0	0	0	0	0	0	0	0	0	0	1	1.22574	0	1	1.22574	0	4	4.90294	0	1	1.22574	0	0	0	0	1	1.22574	0	1	1.22574	0	0	0	0	0	0	0	0	0	0	2	2.45147	0
		COG1145		90			0			0			0			1			1			4			1			0			1			1			0			0			0			2			1
		TIGR02910		0			0			0			0			0			0			0			0			0			0			0			0			0			0			0			0
Fumerate Reduction	FrdA	K18556		0	33	40.4493	0	0	0	0	0	0	0	1	1.22574	0	2	2.45147	0	0	0	0	0	0	0	0	0	0	0	0	0	0	0	0	0	0	0	0	0	0	0	0	0	0	0	0	0	0	0
		COG1053		33			0			0			1			2			0			0			0			0			0			0			0			0			0			0			2
Nitrate Reduction	NarG	K00370		88	89	109.09	0	0	0	0	0	0	1	1	1.22574	0	0	0	0	0	0	2	2	2.45147	0	0	0	0	0	0	0	0	0	0	0	0	0	0	0	0	0	0	0	0	0	0	0	0	1
		COG5013		1			0			0			0			0			0			0			0			0			0			0			0			0			0			0			0
		TIGR01580		0			0			0			0			0			0			0			0			0			0			0			0			0			0			0			0
Nitrate Reduction	NapA	K02567		11	254	311.337	0	0	0	0	0	0	0	2	2.45147	0	1	1.22574	0	0	0	0	0	0	0	0	0	0	2	2.45147	0	1	1.22574	0	0	0	0	0	0	0	1	1.22574	0	1	1.22574	0	0	0	0
		COG0243		243			0			0			2			1			0			0			0			2			1			0			0			1			1			0			2
		TIGR01706		0			0			0			0			0			0			0			0			0			0			0			0			0			0			0			0
Nitrite reduction to nitric oxide	NirS	K15864		9	9	11.0316	0	0	0	0	0	0	0	0	0	0	0	0	0	0	0	0	0	0	0	0	0	0	0	0	0	0	0	0	0	0	0	0	0	0	0	0	0	0	0	0	0	0	0
		COG2010
Nitrite reduction to nitric oxide	NirK	K00368		29	29	35.5463	0	0	0	0	0	0	0	0	0	0	0	0	0	0	0	0	0	0	1	1	1.22574	0	0	0	0	0	0	0	0	0	0	0	0	0	0	0	0	0	0	0	0	0	0
		TIGR02376		0			0			0			0			0			0			0			0			0			0			0			0			0			0			0			0
Nitrite reduction to ammonium	NrfA	K03385		1	4	4.90294	0	0	0	0	0	0	0	0	0	0	0	0	0	0	0	0	0	0	0	0	0	0	0	0	0	0	0	0	0	0	0	0	0	0	0	0	0	0	0	0	0	0	0
		COG3303		3			0			0			0			0			0			0			0			0			0			0			0			0			0			0			0
Nitric Oxide Reduction	NorB	K04561		55	60	73.5441	0	0	0	0	0	0	0	0	0	0	0	0	0	0	0	0	0	0	4	4	4.90294	0	0	0	0	0	0	0	1	1.22574	0	0	0	0	0	0	0	0	0	0	0	0	0
		COG3256		5			0			0			0			0			0			0			0			0			0			1			0			0			0			0			0
Nitrous Oxide Reduction	NosZ	K00376		17	20	24.5147	0	0	0	0	0	0	0	0	0	0	0	0	0	0	0	0	0	0	1	2	2.45147	0	0	0	0	0	0	0	0	0	0	0	0	0	0	0	0	0	0	0	0	0	0
		COG4263		3			0			0			0			0			0			0			1			0			0			0			0			0			0			0			0
		TIGR04244		0			0			0			0			0			0			0			0			0			0			0			0			0			0			0			0
		TIGR04246		0			0			0			0			0			0			0			0			0			0			0			0			0			0			0			0
Nitrogen Fixation	nifH	K02588		3	5	6.12868	0	0	0	0	0	0	0	1	1.22574	0	0	0	0	0	0	0	0	0	0	0	0	0	0	0	0	0	0	0	0	0	0	0	0	0	0	0	0	0	0	0	0	0	0
		COG1348		2			0			0			1			0			0			0			0			0			0			0			0			0			0			0			0
Iron (lll) Reduction	MtrB	TIGR03509		1	1	1.22574	0	0	0	0	0	0	0	0	0	0	0	0	0	0	0	0	0	0	0	0	0	0	0	0	0	0	0	0	0	0	0	0	0	0	0	0	0	0	0	0	0	0	0
Reductive dehalogenation	Cbdb	K20808		0	0	0	0	0	0	0	0	0	0	0	0	0	0	0	0	0	0	0	0	0	0	0	0	0	0	0	0	0	0	0	0	0	0	0	0	0	0	0	0	0	0	0	0	0	0
Methanogenesis	McrA	K00399		0	0	0	0	0	0	0	0	0	0	0	0	0	0	0	0	0	0	0	0	0	0	0	0	0	0	0	0	0	0	0	0	0	0	0	0	0	0	0	0	0	0	0	0	0	0
		TIGR03256		0			0			0			0			0			0			0			0			0			0			0			0			0			0			0			0
Hydrogen Production	hypF	K04656		54	54	66.1897	1	1	1.22574	0	0	0	1	1	1.22574	0	0	0	0	0	0	0	0	0	0	0	0	0	0	0	0	0	0	3	3	3.67721	0	0	0	0	0	0	0	0	0	0	0	0	0
		COG0068		0			0			0			0			0			0			0			0			0			0			0			0			0			0			0			0
Oxygenic Photosynthesis	PsaA	K02689		33	33	40.4493	0	0	0	0	0	0	0	0	0	0	0	0	0	0	0	0	0	0	0	0	0	0	0	0	0	0	0	0	0	0	0	0	0	0	0	0	0	0	0	0	0	0	0
Oxygenic Photosynthesis	PsbA	K02703		28	28	34.3206	0	0	0	0	0	0	0	0	0	0	0	0	0	0	0	0	0	0	0	0	0	0	0	0	0	0	0	0	0	0	0	0	0	0	0	0	0	0	0	1	1	1.22574	0
Anoxygenic Phototrophy	PufM	K08929		9	9	11.0316	0	0	0	0	0	0	0	0	0	0	0	0	0	0	0	0	0	0	0	0	0	0	0	0	0	0	0	0	0	0	0	0	0	0	0	0	0	0	0	0	0	0	0
Anoxygenic Phototrophy	PufL	K08928		9	9	11.0316	0	0	0	0	0	0	0	0	0	0	0	0	0	0	0	0	0	0	0	0	0	0	0	0	0	0	0	0	0	0	0	0	0	0	0	0	0	0	0	0	0	0	0
Reductive TCA cycle	AclB	K15231		0	0	0	0	0	0	0	0	0	0	0	0	0	0	0	0	0	0	0	0	0	0	0	0	0	0	0	0	0	0	0	0	0	0	0	0	0	0	0	0	0	0	0	0	0	0
Wood-Ljungdahl Pathway	AcsB	K14138		0	1	1.22574	0	0	0	0	0	0	0	0	0	0	0	0	0	0	0	0	0	0	0	0	0	0	0	0	0	0	0	0	0	0	0	0	0	0	0	0	0	0	0	0	0	0	0
		COG1152		0			0			0			0			0			0			0			0			0			0			0			0			0			0			0			0
		COG1614		1			0			0			0			0			0			0			0			0			0			0			0			0			0			0			0
3-hydroxypropionate Cycle	Mcr	K14468		15	15	18.386	0	0	0	0	0	0	0	0	0	0	0	0	0	0	0	0	0	0	0	0	0	0	0	0	0	0	0	0	0	0	0	0	0	0	0	0	0	0	0	0	0	0	0
Calvin-Benson-Bassham Cycle	RbcL	K01601		55	57	69.8669	0	0	0	0	0	0	1	1	1.22574	0	0	0	0	0	0	0	0	0	0	0	0	0	0	0	1	1	1.22574	0	0	0	0	0	0	0	0	0	1	1	1.22574	0	0	0	0
		COG1850		2			0			0			0			0			0			0			0			0			0			0			0			0			0			0			0
		TIGR03326		0			0			0			0			0			0			0			0			0			0			0			0			0			0			0			0
Cold Adaptation
Cold shock, stress and HSP proteins
Cold shock protein, CspA family	CspA	K03704		215	239	292.951	3	3	3.67721	3	3	3.67721	6	6	7.35441	5	5	6.12868	3	3	3.67721	0	0	0	3	3	3.67721	8	8	9.80588	0	0	0	4	4	4.90294	2	2	2.45147	3	3	3.67721	3	3	3.67721	2	3	3.67721	5
		COG1278		24			0			0			0			0			0			0			0			0			0			0			0			0			0			1			0
Universal stress protein, UspA family	UspA	K06149		2	434	531.969	0	4	4.90294	0	1	1.22574	0	22	26.9662	0	5	6.12868	0	2	2.45147	1	8	9.80588	0	3	3.67721	0	1	1.22574	0	2	2.45147	0	1	1.22574	0	2	2.45147	0	1	1.22574	0	2	2.45147	0	2	2.45147	0
		COG0589		432			4			1			22			5			2			7			3			1			2			1			2			1			2			2			6
Co-chaperonin GroES (HSP10)	HSP10	K04078		103	108	132.379	1	1	1.22574	1	1	1.22574	2	2	2.45147	2	2	2.45147	1	1	1.22574	2	2	2.45147	1	1	1.22574	1	1	1.22574	0	0	0	1	1	1.22574	1	1	1.22574	2	2	2.45147	2	2	2.45147	0	0	0	2
		COG0234		5			0			0			0			0			0			0			0			0			0			0			0			0			0			0			0
Chaperonin GroEL (HSP60 family)	HSP60	K04077		232	236	289.273	2	2	2.45147	1	1	1.22574	4	4	4.90294	2	2	2.45147	1	1	1.22574	2	2	2.45147	1	1	1.22574	2	2	2.45147	1	1	1.22574	2	2	2.45147	2	2	2.45147	3	3	3.67721	2	2	2.45147	1	1	1.22574	2
		COG0459		4			0			0			0			0			0			0			0			0			0			0			0			0			0			0			0
Molecular chaperone DnaK (HSP70)	HSP70	K04043		292	354	433.91	2	2	2.45147	2	2	2.45147	4	4	4.90294	1	3	3.67721	1	1	1.22574	1	1	1.22574	2	2	2.45147	2	2	2.45147	1	1	1.22574	1	1	1.22574	1	1	1.22574	1	1	1.22574	1	1	1.22574	1	1	1.22574	2
		COG0443		62			0			0			0			2			0			0			0			0			0			0			0			0			0			0			2
Molecular chaperone IbpA, HSP20 family	HSP20	K04080		30	46	56.3838	0	0	0	1	1	1.22574	0	0	0	0	0	0	0	0	0	0	0	0	0	0	0	0	0	0	0	0	0	0	0	0	0	0	0	0	0	0	1	2	2.45147	0	0	0	0
		COG0071		16			0			0			0			0			0			0			0			0			0			0			0			0			1			0			0
Molecular chaperone, HSP90 family	HSP90	K04079		0	11	13.4831	0	0	0	0	0	0	0	0	0	0	0	0	0	0	0	0	0	0	0	0	0	0	0	0	0	0	0	0	0	0	0	0	0	0	0	0	0	0	0	0	0	0	0
		COG0326		11			0			0			0			0			0			0			0			0			0			0			0			0			0			0			0
Molecular chaperone GrpE (heat shock protein)	GrpE	K03687		109	113	138.508	1	1	1.22574	1	1	1.22574	1	1	1.22574	1	1	1.22574	1	1	1.22574	0	0	0	1	1	1.22574	1	1	1.22574	1	1	1.22574	1	1	1.22574	1	1	1.22574	1	1	1.22574	1	1	1.22574	1	1	1.22574	1
		COG0576		4			0			0			0			0			0			0			0			0			0			0			0			0			0			0			0
Ribosomal 50S subunit-recycling heat shock protein		COG1188		2	2	2.45147	0	0	0	0	0	0	0	0	0	0	0	0	0	0	0	0	0	0	0	0	0	0	0	0	0	0	0	0	0	0	0	0	0	0	0	0	0	0	0	0	0	0	0
DNA replication and repair
DNA gyrase/topoisomerase I, subunits A&B		K02469		347	665	815.114	1	2	2.45147	1	2	2.45147	1	2	2.45147	1	2	2.45147	1	1	1.22574	1	2	2.45147	1	2	2.45147	0	1	1.22574	1	2	2.45147	3	5	6.12868	2	3	3.67721	2	4	4.90294	2	3	3.67721	2	3	3.67721	1
		K02470		303			1			1			1			1			0			1			1			1			1			2			1			2			1			1			0
		COG0187		7			0			0			0			0			0			0			0			0			0			0			0			0			0			0			0
		COG0188		8			0			0			0			0			0			0			0			0			0			0			0			0			0			0			0
Recombinational DNA repair protein RecR	RecR	K06187		115	120	147.088	1	1	1.22574	1	1	1.22574	1	1	1.22574	1	1	1.22574	2	2	2.45147	1	1	1.22574	1	1	1.22574	1	1	1.22574	2	2	2.45147	1	1	1.22574	1	1	1.22574	1	1	1.22574	1	1	1.22574	1	1	1.22574	1
		COG0353		5			0			0			0			0			0			0			0			0			0			0			0			0			0			0			0
RecA-superfamily ATPase, KaiC/GvpD/RAD55 family	RecA	COG0467		9	9	11.0316	0	0	0	0	0	0	0	0	0	0	0	0	0	0	0	0	0	0	0	0	0	0	0	0	0	0	0	0	0	0	0	0	0	0	0	0	0	0	0	0	0	0	0
RecA/RadA recombinase	RecA/RadA	COG0468		6	159	194.892	0	1	1.22574	0	1	1.22574	0	1	1.22574	0	1	1.22574	0	1	1.22574	0	0	0	0	2	2.45147	0	2	2.45147	0	1	1.22574	0	1	1.22574	0	2	2.45147	0	2	2.45147	0	1	1.22574	0	0	0	0
		K03553		153			1			1			1			1			1			0			2			2			1			1			2			2			1			0			2
DNA repair ATPase RecN	RecN	K03631		209	218	267.21	1	1	1.22574	1	1	1.22574	1	1	1.22574	1	1	1.22574	1	1	1.22574	2	2	2.45147	1	1	1.22574	1	1	1.22574	0	0	0	1	1	1.22574	1	1	1.22574	1	1	1.22574	1	1	1.22574	1	1	1.22574	1
		COG0497		9			0			0			0			0			0			0			0			0			0			0			0			0			0			0			0
Superfamily II DNA helicase RecQ	ReqQ	K03654		293	325	398.364	1	1	1.22574	1	1	1.22574	2	2	2.45147	0	0	0	1	1	1.22574	1	1	1.22574	2	2	2.45147	2	2	2.45147	1	1	1.22574	1	1	1.22574	1	1	1.22574	1	1	1.22574	1	1	1.22574	2	2	2.45147	1
		COG0514		32			0			0			0			0			0			0			0			0			0			0			0			0			0			0			0
Rad3-related DNA helicase	Rad3	K03722		194	208	254.953	1	1	1.22574	1	1	1.22574	1	1	1.22574	1	1	1.22574	2	2	2.45147	1	1	1.22574	3	3	3.67721	1	1	1.22574	1	1	1.22574	1	1	1.22574	0	0	0	1	1	1.22574	1	1	1.22574	0	0	0	1
		COG1199		14			0			0			0			0			0			0			0			0			0			0			0			0			0			0			0
Membrane and peptidoglycan alteration
3-oxoacyl-(acyl-carrier-protein) synthase		K09458		256	285	349.334	1	1	1.22574	1	1	1.22574	2	2	2.45147	3	3	3.67721	2	2	2.45147	0	0	0	1	1	1.22574	2	2	2.45147	1	2	2.45147	2	2	2.45147	2	2	2.45147	1	1	1.22574	1	1	1.22574	1	1	1.22574	1
		COG0304		29			0			0			0			0			0			0			0			0			1			0			0			0			0			0			0
3-oxoacyl-[acyl-carrier-protein] synthase III (KASIII)		K00648		173	192	235.341	1	1	1.22574	1	1	1.22574	3	3	3.67721	3	5	6.12868	1	1	1.22574	0	0	0	1	1	1.22574	1	1	1.22574	1	1	1.22574	1	1	1.22574	1	1	1.22574	2	2	2.45147	1	2	2.45147	2	2	2.45147	3
		COG0332		19			0			0			0			2			0			0			0			0			0			0			0			0			1			0			0
3-oxoacyl-[acyl-carrier-protein] reductase		K00059		820	820	1005.1	6	6	7.35441	4	4	4.90294	13	13	15.9346	15	15	18.386	8	8	9.80588	2	2	2.45147	3	3	3.67721	7	7	8.58015	4	4	4.90294	11	11	13.4831	2	2	2.45147	6	6	7.35441	16	16	19.6118	5	5	6.12868	22
Glycosyltransferase involved in cell wall biosynthesis		COG0438		1437	2091	2563.01	4	8	9.80588	5	7	8.58015	2	9	11.0316	30	40	49.0294	3	6	7.35441	8	10	12.2574	4	11	13.4831	3	6	7.35441	2	3	3.67721	9	11	13.4831	16	19	23.289	5	11	13.4831	18	22	26.9662	6	13	15.9346	17
		COG0463		654			4			2			7			10			3			2			7			3			1			2			3			6			4			7			10
3-hydroxyacyl-CoA dehydrogenase		K00074		201	232	284.371	1	1	1.22574	1	1	1.22574	2	2	2.45147	2	2	2.45147	0	0	0	2	2	2.45147	0	0	0	0	0	0	1	1	1.22574	1	1	1.22574	1	1	1.22574	2	2	2.45147	1	1	1.22574	1	1	1.22574	3
		COG1250		31			0			0			0			0			0			0			0			0			0			0			0			0			0			0			0
Fatty-acid desaturase		COG1398		9	129	158.12	0	1	1.22574	0	2	2.45147	0	2	2.45147	0	5	6.12868	0	0	0	0	0	0	0	0	0	0	3	3.67721	0	2	2.45147	0	0	0	0	1	1.22574	0	0	0	0	0	0	0	0	0	0
		COG3239		120			1			2			2			5			0			0			0			3			2			0			1			0			0			0			1
D-alanyl-D-alanine carboxypeptidase		K01286		108	128	156.894	1	1	1.22574	2	2	2.45147	2	3	3.67721	0	0	0	3	3	3.67721	0	0	0	0	1	1.22574	0	0	0	0	0	0	0	0	0	0	0	0	0	0	0	2	2	2.45147	0	0	0	0
		COG1686		14			0			0			0			0			0			0			1			0			0			0			0			0			0			0			0
		COG2027		6			0			0			1			0			0			0			0			0			0			0			0			0			0			0			0
Carotenoid biosynthesis
Phytoene dehydrogenase-related protein		K09845		15	197	241.47	0	2	2.45147	0	0	0	0	4	4.90294	0	0	0	0	2	2.45147	0	0	0	0	0	0	0	0	0	0	0	0	0	4	4.90294	0	1	1.22574	0	3	3.67721	0	0	0	0	0	0	0
		COG1233		182			2			0			4			0			2			0			0			0			0			4			1			3			0			0			1
Phytoene/squalene synthetase		COG1562		13	13	15.9346	0	0	0	0	0	0	0	0	0	0	0	0	0	0	0	0	0	0	0	0	0	0	0	0	0	0	0	0	0	0	0	0	0	0	0	0	0	0	0	0	0	0	0
Polysaccharide capsule
Capsular polysaccharide biosyn. protein EpsC		K19421		0	191	234.115	0	0	0	0	0	0	0	0	0	0	1	1.22574	0	1	1.22574	0	1	1.22574	0	1	1.22574	0	0	0	0	1	1.22574	0	0	0	0	0	0	0	0	0	0	0	0	0	1	1.22574	0
		COG1086		191			0			0			0			1			1			1			1			0			1			0			0			0			0			1			0
Capsule polysaccharide export protein		K10107		10	18	22.0632	0	0	0	0	0	0	0	0	0	0	0	0	0	0	0	0	0	0	0	0	0	0	0	0	0	0	0	0	0	0	0	0	0	0	0	0	2	2	2.45147	0	0	0	0
		COG3524		8			0			0			0			0			0			0			0			0			0			0			0			0			0			0			0
Capsular polysaccharide biosynthesis protein		K19420		0	58	71.0926	0	0	0	0	0	0	0	0	0	0	0	0	0	0	0	0	0	0	0	0	0	0	0	0	0	0	0	0	0	0	0	1	1.22574	0	0	0	0	1	1.22574	0	0	0	0
		COG3944		34			0			0			0			0			0			0			0			0			0			0			1			0			0			0			0
		COG4421		24			0			0			0			0			0			0			0			0			0			0			0			0			1			0			0
Exopolysaccharide biosynthesis protein		K01125		0	9	11.0316	0	0	0	0	0	0	0	0	0	0	0	0	0	0	0	0	0	0	0	0	0	0	0	0	0	0	0	0	0	0	0	0	0	0	0	0	0	0	0	0	1	1.22574	0
		COG4632		9			0			0			0			0			0			0			0			0			0			0			0			0			0			1			0
Osmotic stress
ABC proline/glycine betaine transport, ATPase component		K05847		137	198	242.696	2	2	2.45147	1	1	1.22574	2	2	2.45147	0	6	7.35441	0	0	0	0	1	1.22574	1	2	2.45147	1	2	2.45147	2	2	2.45147	1	1	1.22574	0	0	0	1	1	1.22574	0	0	0	1	1	1.22574	1
		K02000		54			0			0			0			6			0			1			1			1			0			0			0			0			0			0			1
		COG1125		4			0			0			0			0			0			0			0			0			0			0			0			0			0			0			0
		COG4175		3			0			0			0			0			0			0			0			0			0			0			0			0			0			0			0
ABC proline/glycine betaine transport, permease		K05846		233	291	356.689	4	4	4.90294	1	1	1.22574	4	4	4.90294	0	5	6.12868	0	0	0	0	0	0	1	2	2.45147	2	4	4.90294	4	4	4.90294	2	2	2.45147	0	0	0	2	2	2.45147	0	0	0	2	2	2.45147	2
		K02001		41			0			0			0			5			0			0			1			2			0			0			0			0			0			0			1
		COG1174		7			0			0			0			0			0			0			0			0			0			0			0			0			0			0			0
		COG4176		10			0			0			0			0			0			0			0			0			0			0			0			0			0			0			1
Choline-glycine betaine transporter		K02168		42	50	61.2868	0	0	0	0	0	0	0	0	0	0	0	0	5	5	6.12868	0	0	0	0	0	0	1	1	1.22574	0	0	0	0	0	0	0	0	0	0	0	0	0	0	0	0	0	0	0
		COG1292		8			0			0			0			0			0			0			0			0			0			0			0			0			0			0			0
Osmoprotectant binding protein		K05845		142	148	181.409	2	2	2.45147	0	0	0	2	2	2.45147	0	0	0	0	0	0	0	0	0	0	0	0	1	1	1.22574	2	2	2.45147	0	0	0	0	0	0	1	1	1.22574	0	0	0	0	0	0	1
		COG1732		6			0			0			0			0			0			0			0			0			0			0			0			0			0			0			0
Choline dehydrogenase or related flavoprotein		K00108		303	604	740.344	2	2	2.45147	2	4	4.90294	2	2	2.45147	6	10	12.2574	1	2	2.45147	1	1	1.22574	2	2	2.45147	3	5	6.12868	1	2	2.45147	0	1	1.22574	2	4	4.90294	0	0	0	3	7	8.58015	0	3	3.67721	4
		COG2303		301			0			2			0			4			1			0			0			2			1			1			2			0			4			3			4
Trehalose-6-phosphate synthase		K00697		123	140	171.603	1	1	1.22574	1	1	1.22574	1	1	1.22574	3	3	3.67721	1	1	1.22574	1	1	1.22574	0	0	0	0	0	0	1	1	1.22574	1	1	1.22574	0	0	0	2	2	2.45147	2	2	2.45147	0	0	0	2
		COG0380		17			0			0			0			0			0			0			0			0			0			0			0			0			0			0			0
Trehalose-6-phosphatase		K01087		85	90	110.316	1	1	1.22574	1	1	1.22574	1	1	1.22574	1	1	1.22574	1	1	1.22574	1	1	1.22574	1	1	1.22574	1	1	1.22574	1	1	1.22574	1	1	1.22574	0	0	0	1	1	1.22574	1	1	1.22574	0	0	0	1
		COG1877		5			0			0			0			0			0			0			0			0			0			0			0			0			0			0			0
Maltooligosyltrehalose synthase		K06044		160	166	203.472	1	1	1.22574	1	1	1.22574	1	1	1.22574	1	1	1.22574	2	2	2.45147	0	0	0	0	0	0	1	1	1.22574	0	0	0	2	2	2.45147	1	1	1.22574	0	0	0	0	0	0	0	0	0	1
		COG3280		6			0			0			0			0			0			0			0			0			0			0			0			0			0			0			0
Na+/proline symporter		K11928		14	59	72.3184	0	0	0	0	0	0	0	0	0	0	0	0	0	2	2.45147	0	0	0	0	0	0	1	1	1.22574	0	0	0	0	0	0	0	0	0	0	0	0	0	0	0	0	2	2.45147	0
		COG0591		45			0			0			0			0			2			0			0			0			0			0			0			0			0			2			0
Na+/H+ antiporters		K03313		105	766	938.913	1	5	6.12868	2	5	6.12868	3	9	11.0316	0	6	7.35441	0	3	3.67721	0	5	6.12868	0	10	12.2574	1	4	4.90294	0	4	4.90294	1	6	7.35441	1	6	7.35441	1	2	2.45147	0	2	2.45147	2	4	4.90294	0
		K03893		106			1			1			2			0			1			1			0			1			1			1			0			0			0			0			2
		K24163		107			1			0			0			2			1			0			2			1			0			3			1			0			0			0			2
		K12137		64			0			0			1			1			0			1			3			0			0			0			1			0			1			0			0
		K00341		226			1			1			1			1			1			2			1			1			1			1			2			1			1			2			1
		K05571		9			1			0			1			0			0			0			0			0			0			0			0			0			0			0			0
		COG3004		4			0			0			0			0			0			0			0			0			0			0			0			0			0			0			0
		COG1055		76			0			0			1			2			0			1			2			0			1			0			1			0			0			0			2
		COG0025		34			0			1			0			0			0			0			2			0			1			0			0			0			0			0			0
		COG0651		4			0			0			0			0			0			0			0			0			0			0			0			0			0			0			0
		COG1009		22			0			0			0			0			0			0			0			0			0			0			0			0			0			0			0
		COG1320		9			0			0			0			0			0			0			0			0			0			0			0			0			0			0			0
Oxidative stress
Catalase		K03781		150	156	191.215	0	0	0	1	1	1.22574	1	1	1.22574	4	4	4.90294	2	2	2.45147	0	0	0	0	0	0	4	4	4.90294	0	0	0	1	1	1.22574	0	0	0	0	0	0	0	0	0	0	0	0	4
		COG0753		6			0			0			0			0			0			0			0			0			0			0			0			0			0			0			0
Peroxiredoxin		K14171		2	312	382.429	0	3	3.67721	0	2	2.45147	0	3	3.67721	0	5	6.12868	0	2	2.45147	0	3	3.67721	0	2	2.45147	0	1	1.22574	0	1	1.22574	0	1	1.22574	0	1	1.22574	0	2	2.45147	0	1	1.22574	0	3	3.67721	0
		K03564		147			2			2			2			2			1			2			2			1			0			0			1			2			1			1			2
		COG0678		1			0			0			0			0			0			0			0			0			0			0			0			0			0			0			0
		COG1225		162			1			0			1			3			1			1			0			0			1			1			0			0			0			2			2
Glutathione peroxidase		K00432		130	138	169.151	0	0	0	1	1	1.22574	1	1	1.22574	2	2	2.45147	3	3	3.67721	2	2	2.45147	2	2	2.45147	3	3	3.67721	2	2	2.45147	1	1	1.22574	0	0	0	0	0	0	0	0	0	1	1	1.22574	2
		COG0386		8			0			0			0			0			0			0			0			0			0			0			0			0			0			0			0
Spermidine synthase		K00797		111	179	219.407	0	0	0	0	1	1.22574	0	1	1.22574	1	2	2.45147	1	1	1.22574	2	2	2.45147	1	2	2.45147	0	2	2.45147	2	2	2.45147	0	0	0	0	2	2.45147	0	1	1.22574	1	1	1.22574	0	0	0	2
		COG0421		68			0			1			1			1			0			0			1			2			0			0			2			1			0			0			1
Thioredoxin reductase		K00384		294	352	431.459	1	2	2.45147	2	2	2.45147	3	3	3.67721	7	7	8.58015	2	3	3.67721	1	1	1.22574	1	1	1.22574	0	1	1.22574	3	3	3.67721	1	3	3.67721	1	1	1.22574	1	1	1.22574	2	2	2.45147	3	3	3.67721	5
		COG0492		58			1			0			0			0			1			0			0			1			0			2			0			0			0			0			1
Glyoxylase or related hydrolase, β-lactamase superfam II		K01069		237	709	869.046	1	5	6.12868	2	3	3.67721	4	10	12.2574	2	11	13.4831	1	8	9.80588	1	5	6.12868	1	3	3.67721	2	4	4.90294	1	3	3.67721	3	12	14.7088	2	7	8.58015	3	7	8.58015	2	9	11.0316	3	5	6.12868	2
		COG0491		472			4			1			6			9			7			4			2			2			2			9			5			4			7			2			3
Toxin/Antitoxin modules
Ser/Thr kinase RdoA, MazF antagonist		COG2334		97	97	118.896	0	0	0	0	0	0	2	2	2.45147	2	2	2.45147	1	1	1.22574	1	1	1.22574	2	2	2.45147	2	2	2.45147	1	1	1.22574	0	0	0	0	0	0	0	0	0	0	0	0	0	0	0	1
Antitoxin component of MazEF		K07172		27	34	41.675	0	0	0	1	1	1.22574	0	0	0	2	2	2.45147	0	0	0	3	3	3.67721	0	0	0	0	0	0	1	1	1.22574	0	0	0	0	0	0	0	0	0	0	0	0	0	0	0	0
		COG2336		7			0			0			0			0			0			0			0			0			0			0			0			0			0			0			0
mRNA-interferase, toxin component of MazEF		K07171		163	174	213.278	1	1	1.22574	2	2	2.45147	1	2	2.45147	2	2	2.45147	0	0	0	2	2	2.45147	1	1	1.22574	0	0	0	0	0	0	3	3	3.67721	0	0	0	0	0	0	2	2	2.45147	3	3	3.67721	0
		COG2337		11			0			0			1			0			0			0			0			0			0			0			0			0			0			0			0
mRNA interferase YafQ, toxin component of YafQ-DinJ		K19157		12	14	17.1603	0	0	0	0	0	0	0	0	0	0	0	0	0	0	0	0	0	0	0	1	1.22574	0	0	0	0	0	0	0	0	0	0	0	0	0	0	0	1	1	1.22574	0	0	0	0
		COG3041		2			0			0			0			0			0			0			1			0			0			0			0			0			0			0			0
Antitoxin component of RelBE or YafQ-DinJ		K18918		25	31	37.9978	0	0	0	1	1	1.22574	0	0	0	0	0	0	0	0	0	0	0	0	0	0	0	0	0	0	0	0	0	0	0	0	0	0	0	0	0	0	0	0	0	0	0	0	0
		COG3077		6			0			0			0			0			0			0			0			0			0			0			0			0			0			0			0
Translation and transcription factors
tRNA-dihydrouridine synthase		K05539		48	76	93.1559	0	0	0	0	0	0	0	0	0	1	1	1.22574	1	1	1.22574	0	0	0	1	1	1.22574	1	1	1.22574	1	1	1.22574	0	0	0	0	0	0	0	0	0	0	0	0	0	0	0	1
		COG0042		28			0			0			0			0			0			0			0			0			0			0			0			0			0			0			0
tRNA A37 threonylcarbamoyladenosine dehydratase		COG1179		7	7	8.58015	0	0	0	0	0	0	0	0	0	0	0	0	0	0	0	0	0	0	0	0	0	0	0	0	0	0	0	0	0	0	0	0	0	0	0	0	0	0	0	0	0	0	0
Translation elongation factor EF-Tu, GTPase		K02358		198	213	261.082	1	1	1.22574	1	1	1.22574	1	1	1.22574	1	1	1.22574	2	2	2.45147	2	2	2.45147	0	1	1.22574	0	0	0	2	2	2.45147	0	0	0	0	0	0	3	3	3.67721	0	0	0	0	0	0	0
		COG0050		15			0			0			0			0			0			0			1			0			0			0			0			0			0			0			0
Translation elongation factor EF-G, GTPase		K02355		380	388	475.585	1	1	1.22574	1	1	1.22574	2	2	2.45147	1	1	1.22574	4	4	4.90294	2	2	2.45147	2	2	2.45147	0	0	0	1	1	1.22574	2	2	2.45147	1	1	1.22574	4	4	4.90294	2	2	2.45147	1	1	1.22574	2
		COG0480		8			0			0			0			0			0			0			0			0			0			0			0			0			0			0			0
Translation initiation factor IF-2, GTPase		K02519		292	294	360.366	1	1	1.22574	1	1	1.22574	1	1	1.22574	1	1	1.22574	1	1	1.22574	2	2	2.45147	0	0	0	0	0	0	1	1	1.22574	1	1	1.22574	1	1	1.22574	1	1	1.22574	2	2	2.45147	1	1	1.22574	1
		COG0532		2			0			0			0			0			0			0			0			0			0			0			0			0			0			0			0
Translation initiation factor IF-3		K02520		90	92	112.768	1	1	1.22574	1	1	1.22574	1	1	1.22574	1	1	1.22574	1	1	1.22574	0	0	0	1	1	1.22574	0	0	0	1	1	1.22574	1	1	1.22574	1	1	1.22574	1	1	1.22574	2	2	2.45147	1	1	1.22574	1
		COG0290		2			0			0			0			0			0			0			0			0			0			0			0			0			0			0			0
Transcription antitermination factor NusA		K02600		173	174	213.278	1	1	1.22574	1	1	1.22574	1	1	1.22574	1	1	1.22574	1	1	1.22574	2	2	2.45147	0	0	0	0	0	0	1	1	1.22574	1	1	1.22574	1	1	1.22574	1	1	1.22574	1	1	1.22574	1	1	1.22574	1
		COG0195		1			0			0			0			0			0			0			0			0			0			0			0			0			0			0			0
Transcription termination factor NusB		K03625		101	106	129.928	1	1	1.22574	1	1	1.22574	1	1	1.22574	1	1	1.22574	1	1	1.22574	1	1	1.22574	0	0	0	1	1	1.22574	1	1	1.22574	0	0	0	0	0	0	1	1	1.22574	1	1	1.22574	1	1	1.22574	1
		COG0781		5			0			0			0			0			0			0			0			0			0			0			0			0			0			0			0
Superfamily II DNA and RNA helicase		K05590		0	512	627.576	0	5	6.12868	0	2	2.45147	0	4	4.90294	0	2	2.45147	0	1	1.22574	0	1	1.22574	0	1	1.22574	0	4	4.90294	0	2	2.45147	0	5	6.12868	0	7	8.58015	0	6	7.35441	0	1	1.22574	0	1	1.22574	0
		K10843		60			1			0			1			0			0			0			0			0			0			0			2			2			0			0			0
		COG0513		247			3			2			2			1			0			1			0			1			1			3			4			3			1			1			0
		COG1061		205			1			0			1			1			1			0			1			3			1			2			1			1			0			0			1
Superfamily II DNA or RNA helicase, SNF2		K03580		33	324	397.138	0	0	0	0	0	0	0	1	1.22574	0	0	0	0	0	0	0	0	0	1	3	3.67721	1	1	1.22574	0	0	0	0	0	0	0	0	0	0	0	0	0	1	1.22574	0	1	1.22574	0
		COG0553		291			0			0			1			0			0			0			2			0			0			0			0			0			1			1			0
Superfamily II RNA helicase		K03727		89	162	198.569	1	2	2.45147	0	0	0	1	2	2.45147	0	0	0	0	0	0	0	0	0	0	0	0	0	0	0	0	0	0	1	2	2.45147	1	2	2.45147	1	1	1.22574	0	0	0	0	0	0	0
		COG4581		73			1			0			1			0			0			0			0			0			0			1			1			0			0			0			0
[truncated: 8 more columns]

## Sheet: S3
TOTAL CARBON, TOTAL ORGANIC CARBON, TOTAL INORGANIC CARBON AND TOTAL NITROGEN
Sample	TOC (mg/L)	TC (mg/L)	TIC (mg/L)	TN (mg/L)
White Glacier	4.04667	4.64433	0.602	0.125367
Johnsons Glacier	2.17	3.02633	0.856333	0.138
DISSOLVED ANIONS BY COLOURIMETRIC AUTOANALYZER							Calculated
Sample	NH4-N (ug/L)	Cl- (mg/L)	NO2-N (ug/L)	PO4-P (ug/L)	SO4-S (mg/L)	TON-N (ug/L)	NO3-N (ug/L)
White Glacier	36.4323	0.655667	1.774	4.40333	0.150667	135.45	133.676
Johnsons Glacier	15.498	0.419667	0	3.93367	0.274	3.65367	3.65367
	NH4-N (ug/L)	Cl- (mg/L)	NO2-N (ug/L)	PO4-P (ug/L)	SO4-S (mg/L)	TON-N (ug/L)
Limit of Detection	2.2	0.1	0.5	7	0.4	4.3
Limit of Quantification	5	0.3	2.5	18	1	13
CONCENTRATION OF DISSOLVED METALS BY INDUCTIVELY COUPLED PLASMA-OPTICAL EMISSION SPECTROSCOPY (ICP-OES)
	Al	As	B	Ba	Be	Ca	Cd	Co	Cr	Cu	Fe	K	Li	Mg	Mn	Mo	Na	Ni	P	Pb	S	Sb	Se	Si	Sr	Ti	Tl	V	Zn
Sample	mg/L	mg/L	mg/L	mg/L	mg/L	mg/L	mg/L	mg/L	mg/L	mg/L	mg/L	mg/L	mg/L	mg/L	mg/L	mg/L	mg/L	mg/L	mg/L	mg/L	mg/L	mg/L	mg/L	mg/L	mg/L	mg/L	mg/L	mg/L	mg/L
White Glacier	0.144333	0.003	0.002	0.001	0	0.354667	0.004	0	0	0.01	0.048	0.276667	0	0.0486667	0.00266667	0	0.448333	0.033	0.004	0	0.245	0	0	0.211667	0.001	0.002	0	0.00133333	0.036
Johnsons Glacier	0.00266667	0.00233333	0.001	0	0	0.0853333	0	0	0	0	0.002	0	0.00266667	0.0136667	0	0.000666667	0.321667	0	0.00466667	0.000333333	0.059	0.003	0	0.006	0.000333333	0	0	0	0.002
	Al	As	B	Ba	Be	Ca	Cd	Co	Cr	Cu	Fe	K	Li	Mg	Mn	Mo	Na	Ni	P	Pb	S	Sb	Se	Si	Sr	Ti	Tl	V	Zn
Limit of Detection	0.004	0.002	0.003	0.002	0.001	0.004	0.001	0.001	0.001	0.007	0.001	0.083	0.002	0.005	0.001	0.006	0.012	0.001	0.012	0.003	0.009	0.003	0.005	0.004	0.001	0.001	0.003	0.001	0.004
Limit of Quantification	0.013	0.006	0.006	0.005	0.003	0.012	0.004	0.004	0.004	0.018	0.005	0.264	0.007	0.018	0.004	0.016	0.036	0.003	0.035	0.009	0.012	0.009	0.015	0.011	0.002	0.004	0.008	0.002	0.013
ELECTRICAL CONDUCTIVITY AND pH
Sample	EC (uS/cm)	pH
White Glacier	13.1	6.96
Johnsons Glacier	3.96967	5.59333

## Sheet: S4
In situ replication of MAGs from White and Johnsons Glacier as determined using iRep.
Glacier	MAG	iRep Value
White Glacier	MAG 6	1.28
Johnsons Glacier	MAG 1	1.55
Johnsons Glacier	MAG 2	1.58
Johnsons Glacier	MAG 3	1.77
Johnsons Glacier	MAG 5	1.63
Johnsons Glacier	MAG 11	2.43
Johnsons Glacier	MAG 13	2.15
Johnsons Glacier	MAG 14	1.85
Johnsons Glacier	MAG17	1.97

## Sheet: S5
Live/Dead Flow Cytometry Data from White Glacier
Unstained
Live Control			Dead Control			PBS Control			White Glacier
Stained
Live Control			Dead Control			PBS Control			White Glacier

## Sheet: S6
Sample	Isolate ID	Isolation media	16S identity	Sequence similarity	Isolation environment of closest blast hit	Accession number of closest blast hit	Temperature growth range	Salinity growth range	pH growth range
Johnsons Glacier	JNG 1	R2B	ND	ND	ND	ND	-5°C - 25°C	0% - 1%	5 - 9
Johnsons Glacier	JNG 2	R2B	ND	ND	ND	ND	5°C - 25°C	0% - 3%	4 - 10
Johnsons Glacier	JNG 3	R2B	ND	ND	ND	ND	-5°C - 25°C	0% - 1%	4 - 10
Johnsons Glacier	JNG 4	R2B	ND	ND	ND	ND	-5°C - 25°C	0% - 9%	4 - 10
Johnsons Glacier	JNG 5	R2B	ND	ND	ND	ND	-5°C - 15°C	0% - 1%	5 - 10
Johnsons Glacier	JNG 6	R2B	ND	ND	ND	ND	-5°C - 15°C	0% - 3%	5 - 10
Johnsons Glacier	JNG 12	R2B	ND	ND	ND	ND	5°C - 10°C	0% - 3%	6 - 7
Johnsons Glacier	JNG 13	R2B	ND	ND	ND	ND	-5°C - 5°C	0% - 3%	5 - 10
Johnsons Glacier	JNG 14	1/4 R2B	ND	ND	ND	ND	5°C - 25°C	0% - 9%	3 - 7
Johnsons Glacier	JNG 15	1/4 R2B	ND	ND	ND	ND	-5°C - 15°C	0% - 6%	5 - 7
Johnsons Glacier	JNG 16	1/4 R2B	ND	ND	ND	ND	5 - 10	0% - 3%	6 - 7
Johnsons Glacier	JNG 18	1/4 R2B	Glaciihabitans sp.	0.9919	Antarctica	MT586022.1	-5°C - 15°C	0% - 1%	6 - 7
Johnsons Glacier	JNG 19	1/4 R2B	ND	ND	ND	ND	-5°C - 25°C	0% - 3%	4 - 9
Johnsons Glacier	JNG 20	1/4 R2B	ND	ND	ND	ND	-5°C - 5°C	0	6 - 7
Johnsons Glacier	JNG 21	1/4 R2B	ND	ND	ND	ND	-2°C - 15°C	0% - 9%	6 - 9
Johnsons Glacier	JNG 22	1/10 R2B	ND	ND	ND	ND	-5°C - 25°C	0% - 6%	4 - 9
Johnsons Glacier	JNG 24	1/10 R2B	Glaciihabitans sp.	0.9985	Antarctica	CP043653.1	-5°C - 25°C	0% - 1%	7
Johnsons Glacier	JNG 25	R2A	ND	ND	ND	ND	-2°C - 25°C	0	5 - 7
Johnsons Glacier	JNG 26	R2A	ND	ND	ND	ND	-5°C - 25°C	0% - 3%	4 - 9
Johnsons Glacier	JNG 27	R2A	ND	ND	ND	ND	5°C - 25°C	0% - 9%	4 - 9
Johnsons Glacier	JNG 28	R2A	ND	ND	ND	ND	5°C - 37°C	0% - 3%	5 - 8
Johnsons Glacier	JNG 30	R2A	ND	ND	ND	ND	-5°C - 25°C	0% - 9%	4 - 9
Johnsons Glacier	JNG 31	1/10 R2A	ND	ND	ND	ND	-2°C - 15°C	0% - 3%	6 - 8
Johnsons Glacier	JNG 32	1/10 R2A	ND	ND	ND	ND	-2°C - 15°C	0% - 1%	6 - 7
Johnsons Glacier	JNG 33	1/10 R2A	ND	ND	ND	ND	-2°C - 10°C	0% - 3%	6 - 9
Johnsons Glacier	JNG 34	1/10 R2A	ND	ND	ND	ND	-5°C - 15°C	0% - 3%	6 - 9
Johnsons Glacier	JNG 35	1/10 R2A	ND	ND	ND	ND	5°C - 15°C	NA	NA
Johnsons Glacier	JNG 37	1/100 R2A	ND	ND	ND	ND	-5°C - 15°C	NA	NA
Johnsons Glacier	JNG 38	1/100 R2A	ND	ND	ND	ND	-5°C - 25°C	0% - 3%	6 - 7
Johnsons Glacier	JNG 39	1/100 R2A	ND	ND	ND	ND	5°C - 15°C	0% - 3%	6 - 7
Johnsons Glacier	JNG 40	1/100 R2A	ND	ND	ND	ND	5°C	0% - 3%	6 - 7
Johnsons Glacier	JNG 41	1/100 R2A	ND	ND	ND	ND	5°C - 25°C	0% - 3%	6 - 7
Johnsons Glacier	JNG 42	TSA	ND	ND	ND	ND	5°C - 15°C	0	5 - 10
Johnsons Glacier	JNG 43	TSA	ND	ND	ND	ND	-2°C - 15°C	0	5 - 10
Johnsons Glacier	JNG 44	TSA	ND	ND	ND	ND	-5°C - 25°C	NA	6 - 10
Johnsons Glacier	JNG 45	TSA	ND	ND	ND	ND	-5°C - 25°C	1% - 6%	5 - 10
Johnsons Glacier	JNG 47	TSA	ND	ND	ND	ND	-5°C - 15°C	0% - 1%	5 - 7
Johnsons Glacier	JNG 48	TSA	ND	ND	ND	ND	-5°C - 37°C	0% - 12%	NA
Johnsons Glacier	JNG 50	1/10 TSA	Pedobacter sp.	0.9904	NA	NA	-5°C - 25°C	0% - 6%	5 - 9
Johnsons Glacier	JNG 51	1/10 TSA	ND	ND	ND	ND	-5°C - 5°C	0	5 - 9
Johnsons Glacier	JNG 52	1/10 TSA	ND	ND	ND	ND	5°C - 25°C	0% - 1%	5 - 9
Johnsons Glacier	JNG 53	1/10 TSA	ND	ND	ND	ND	-5°C - 25°C	0% - 6%	4 - 9
Johnsons Glacier	JNG 54	1/10 TSA	ND	ND	ND	ND	5°C - 25°C	3% - 6%	4 - 9
Johnsons Glacier	JNG 55	1/100 TSA	ND	ND	ND	ND	-2°C - 10°C	0% - 3%	5 - 9
Johnsons Glacier	JNG 56	1/100 TSA	ND	ND	ND	ND	-2°C - 10°C	0% - 3%	6 - 9
Johnsons Glacier	JNG 57	1/100 TSA	ND	ND	ND	ND	-5°C - 25°C	0% - 6%	4 - 9
Johnsons Glacier	JNG 59	1/100 TSA	ND	ND	ND	ND	5°C	0	6 - 9
Johnsons Glacier	JNG 60	1/100 TSA	ND	ND	ND	ND	-2°C - 15°C	0% - 1%	5 - 9
Johnsons Glacier	JNG 61	R2A	ND	ND	ND	ND	-5°C - 25°C	0% - 3%	4 - 9
Johnsons Glacier	JNG 62	1/100 TSA	ND	ND	ND	ND	-2°C - 25°C	0% - 6%	4 - 9
White Glacier	WG 19	R2B	Salinibacterium sp.	0.9578	Ice Core (34.48 m)	KF295299.1	-5°C - 5°C	0% - 6%	5 - 10
White Glacier	WG 20	R2B	Nocaridoides sp.	0.9065	Bufo americanus skin	KM187148.1	5°C - 25°C	0	5 - 10
White Glacier	WG 21	1/10 TSA	Salinibacterium sp.	0.9984	Ice Core (34.48 m)	KF295299.1	5°C - 15°C	0	5 - 8
White Glacier	WG 22	1/4 R2B	ND	ND	ND	ND	5°C - 15°C	0% - 1%	6 - 9
White Glacier	WG 23	1/10 R2A	Cryobacterium sp.	0.9721	Glacier	ON693774.1	5°C - 15°C	0	6 - 7
White Glacier	WG 24	R2A	ND	ND	ND	ND	-5°C - 25°C	0% - 12%	4 - 9
White Glacier	WG 25	R2B	ND	ND	ND	ND	-5°C - 25°C	0% - 3%	4 - 10
White Glacier	WG 26	R2B	Cryobacterium sp.	0.9825	Yuzhufeng ice core (66.68 m)	KF295548.1	5°C - 25°C	0% - 1%	6 - 10
ND = Not Determined

## Sheet: S7
Biolog metabolic activity characterization at -2 degrees celcius of isolates recovered from the near-surface englacial ice of White and Johnsons Glaciers.
Substrate	WG 19	WG 20	WG 21	WG 22	WG 23	WG 24	WG 25	WG 26	JNG 3	JNG 5	JNG 12	JNG 13	JNG 14	JNG 26	JNG 28	JNG 30	JNG 41	JNG 45	JNG 48	JNG 50	JNG 53	JNG 55
Dextrin																		+
D-Maltose																		+	+	+
D-Trehalose				+		+	+						+			+	+	+	+	+
D-Cellobiose				+														+	+	+
Gentobiose				+													+	+	+	+
Sucrose				+		+	+						+			+	+	+	+	+
D-Turanose				+														+	+	+
Stachyose				+		+	+											+	+
pH 6						+	+					+	+			+	+	+		+	+
pH 5						+	+						+				+				+
D-Raffinose						+	+											+	+	+
α-D-Lactose				+													+	+	+	+
D-Melibiose				+														+	+	+
β-Methyl Glucoside				+									+				+	+	+	+
D-Salicin																	+			+
N-Acetyl-D-Glucosamine				+														+	+	+	+
N-Acetyl-β-D-Mannosamine				+														+	+	+
N-Acetyl-D-Galactosamine				+					+								+		+	+
N-Acetyl Neuraminic Acid									+								+				+
1% NaCl						+			+			+	+			+	+				+
4% NaCl						+						+	+			+					+
8% NaCl
α-D-Glucose						+							+			+	+		+
D-Mannose						+							+			+	+		+	+
D-Fructose						+							+			+	+		+	+	+	+
D-Galactose						+							+			+	+		+	+
3-Methyl Glucose																			+	+
D-Fucose				+						+					+		+			+
L-Fucose				+															+	+
L-Rhamnose				+						+						+			+	+
Inosine				+						+					+		+			+
1% Sodium Lactate						+	+						+			+	+				+
Fusidic Acid						+	+					+	+				+
D-Serine						+						+	+								+
D-Sorbitol				+		+							+			+	+	+	+		+
D-Mannitol				+		+							+		+	+	+	+	+	+	+
D-Arabitol						+	+						+			+	+				+
myo-Inositol				+						+					+	+	+		+	+	+	+
Glycerol				+		+	+			+			+		+		+		+	+	+
D-Glucose-6-PO4										+					+		+
D-Fructose-6-PO4							+			+							+
D-Aspartic Acid										+
D-Serine										+					+						+
Macrolide						+	+				+		+		+		+
Rifamycin SV						+	+						+			+	+
Minocycline						+	+					+	+				+
Gelatin
Glycyl-L-Proline																	+
L-Alanine						+								+			+				+
L-Arginine													+			+	+				+
L-Aspartic Acid						+	+				+					+	+
L-Glutamic Acid						+	+			+	+		+	+		+	+				+
L-Histidine		+	+		+					+		+		+				+	+	+
L-Pyroglutamic Acid						+							+			+	+
L-Serine										+	+					+
Lincomycin						+	+			+	+		+				+
Guanidine HCl	+											+
Niaproof 4
Pectin						+	+									+	+
D-Galacturonic Acid																+	+
L-Galatonic Acid Lactone											+					+	+
D-Gluconic Acid						+	+				+					+	+				+	+
D-Glucuronic acid																+	+
Glucuronamide			+								+
Mucic Acid			+	+												+	+
Quinic Acid			+			+	+									+	+				+	+
D-Saccharic acid	+						+									+	+		+
Vanomycin						+							+		+		+
Tetrazolium Violet		+	+								+	+			+
Tetrazolium Blue												+									+
p-Hydroxy-Phenylacetic Acid
Methyl Pyruvate																+	+
D-Lactic Acid Methyl Ester																	+
L-Lactic Acid						+											+				+
Citric acid																+	+				+
α-Keto-Glutaric Acid															+	+	+
D-Malic Acid	+		+													+
L-Malic Acid			+			+	+									+	+				+	+
Bromosuccinic Acid						+	+									+	+				+	+
Nalidixic Acid						+	+						+			+	+				+
Lithium Chloride																+
Potassium Tellurite						+	+									+	+				+
Tween 40		+		+	+	+						+				+	+	+	+	+	+
γ- Aminobutyric Acid						+															+
α-Hydroxybutyric Acid																					+
β-Hydroxy-D,L-Butyric Acid						+							+			+					+	+
α-Keto-Butyric Acid																+
Acetoacetic Acid		+		+	+							+				+		+	+	+	+
Propionic Acid																+					+
Acetic Acid						+	+						+			+					+
Formic Acid
Aztreonam							+						+			+	+				+	+
Sodium Butyrate						+										+
Sodium Bromate													+			+					+

## Sheet: S8
Sequencing and Assembly Statistics of White and Johnsons Glacier
	White Glacier Metagenome	Johnsons Glacier Metagenome	White Glacier Metatranscriptome
# of Sequences	45901296	458,656,079	48766031
# of Contigs in Assembly	423256	514068	NA
Avg. Length of Contigs in Assembly (bp)	670	815	NA
Minimum Contig Size (bp)	247	200	NA
Maximum Contig Size (bp)	70330	651156	NA
Size of Assembly (bp)	283901905	419241540	NA
N50 of Contigs in Assembly	715	989	NA
Avg. Coverage in Assembly	16.2X	164.1X	NA
NA=Not Applicable
